# Supplementary material for: Transitions of foliar mycobiota community and transcriptome in response to pathogenic conifer needle interactions
Source: Sci Rep. 2022 May 12;12:7832. doi: 10.1038/s41598-022-11907-0 (PMC9098639; doi:10.1038/s41598-022-11907-0)
Supplement: Supplementary file 1 — Supplementary Tables. [file 41598_2022_11907_MOESM1_ESM.xlsx]

## Sheet: TableS1
Article Title: Community and transcriptome foliar mycobiota transitions in response to pathogenic conifer needle interactions
Authors: Jessa P. Ata, Jorge R. Ibarra Caballero, Zaid Abdo, Stephen J. Mondo and Jane E. Stewart
Supplementary Table S1. Asymptomatic and symptomatic needle samples from Pinus contorta individual trees that were infected with Lophodermella needle cast pathogens in various sites in Gunnison National Forest, Colorado, USA. Asterisk (*) indicates the 10 samples that have next generation RNA sequences. Cross (†) and double cross (††) indicate samples excluded from the metabarcoding or metatransc…
Site	Location	Tree	Lophodermella concolor		Tree	Lophodermella montivaga
			Asymptomatic	Symptomatic		Asymptomatic	Symptomatic
Cold Spring Campground	N 38∘46.059'	1	CS01-19CN†	CS01-19CP		---	---
	W 106∘38.665'	2	CS02-19CN	CS02-19CP		---	---
		3	CS02-18CN*	CS02-18CP*		---	---
Lakeview Campground	N 38∘49.022’	1	LV01-19CN	LV01-19CP	1	LV02-18MN*	LV02-18MP*
	W 106∘34.796’	2	LV03-19CN	LV03-19CP	2	LV03-18MN*	LV03-18MP
		3	LV05-19CN	LV05-19CP		---	---
Lodgepole Campground	N 38∘45.733'	1	LP01-19CN	LP01-19CP		---	---
	W 106∘39.714'	2	LP02-19CN	LP02-19CP		---	---
		3	LP04-19CN	LP04-19CP		---	---
		4	LP05-19CN	LP05-19CP		---	---
		5	LP06-19CN	LP06-19CP		---	---
Marshall Pass	N 38∘23.289'	1	MP01-19CN	MP01-19CP		---	---
	W106∘14.5'	2	MP02-19CN	MP02-19CP		---	---
		3	MP03-19CN	MP03-19CP		---	---
North Cumberland	N 38∘23.289'	1	NC02-19CN	NC02-19CP	1	NC01-19MN†	NC01-19MP
	W106∘14.5'	2	NC03-19CN	NC03-19CP	2	NC04-18MN	NC04-18MP††
		3	NC04-19CN	NC04-19CP	3	NC07-19MN	NC07-19MP
		4	NC11-19CN	NC11-19CP	4	NC11-19MN	NC11-19MP
		5	NC13-19CN	NC13-19CP	5	NC13-19MN	NC13-19MP
			---	---	6	NC15-19MN	NC15-19MP
Oh Be Joyful	N 38∘54.840'	1	OBJ01-19CN	OBJ01-19CP	1	OBJ09-18MN	OBJ09-18MP
	W 107∘01.963'	2	OBJ09-18CN	OBJ09-18CP	2	OBJ12-19MN	OBJ12-19MP
		3	OBJ10-19CN	OBJ10-19CP		---	---
Pitkin	N 38∘37.850'	1	PT01-19CN	PT01-19CP	1	PT02-19MN	PT02-19MP
	W 106∘28.314'	2	PT07-19CN	PT07-19CP	2	PT08-18MN	PT08-18MP
		3	PT08-19CN	PT08-19CP		---	---
		4	PT10-19CN	PT10-19CP		---	---
		5	PT11-19CN	PT11-19CP		---	---
		6	PT13-19CN	PT13-19CP		---	---
		7	PT15-19CN	PT15-19CP		---	---
Slate River	N 38∘54.186'	1	SR01-19CN	SR01-19CP	1	SR09-18MN*	SR09-18MP*
	W 107∘01.065'	2	SR04-19CN	SR04-19CP	2	SR1X-19MN	SR1X-19MP
		3	SR05-19CN	SR05-19CP		---	---
		4	SR10-19CN	SR10-19CP*		---	---
Tincup	N 38∘45.053' W 106∘28.245'	1	TC01-19CN*	TC01-19CP	1	TC01-19MN	TC01-19MP
		2	TC02-19CN	TC02-19CP	2	TC03-19MN	TC03-19MP
		3	TC03-19CN	TC03-19CP	3	TC09-18MN	TC09-18MP
		4	TC04-19CN	TC04-19CP		---	---
		5	TC05-19CN	TC05-19CP		---	---
		6	TC07-19CN	TC07-19CP		---	---
		7	TC08-19CN	TC08-19CP		---	---
		8	TC09-19CN	TC09-19CP		---	---
		9	TC10-19CN	TC10-19CP		---	---
		10	TC11-19CN	TC11-19CP		---	---

## Sheet: TableS2
Supplementary Table S2. Analysis of variance (ANOVA) and permutational analysis of variance (PERMANOVA) of alpha and beta diversity in Pinus contorta needles asymptomatic and symptomatic of Lophodermella needle cast pathogens, Lophodermella concolor and L. montivaga.
A. ANOVA for alpha diversity
Treatment	Richness		Shannon Index		Inverse Simpson Index
	F value	P value	F value	P value	F value	P value
Disease symptoms	86.86	< 9.93e-15	160.41	< 2.2e-16	153.55	< 2.2e-16
Pathogen	6.73	0.011	15.49	0.0002	6.84	0.01
Site	2.53	0.03	1.42	0.23	1.33	0.26
Disease symptoms ´ pathogen	8.08	0.006	18.24	4.96e-05	12.63	0.0006
B. PERMANOVA for beta diversity
Treatment	R2		F value		P value
Disease symptoms ´ pathogen	0.15		24.386		0.001
Residual	0.57
C. Contrasts (ASYM vs SYM)
	Richness		Shannon Index		Inverse Simpson Index
L. concolor	t-ratio	p-value	t-ratio	p-value	t-ratio	p-value
ASYM	5.61	<0.0001	7.27	<0.0001	7.653	<0.0001
SYM
L. montivaga
ASYM	7.448	<0.0001	10.371	<0.0001	9.765	<0.0001
SYM

## Sheet: TableS3
Supplementary Table S3. Analysis of variance (ANOVA) and permutational analysis of variance (PERMANOVA) of alpha and beta diversity in Pinus contorta needles asymptomatic and symptomatic of Lophodermella needle cast pathogens, Lophodermella concolor and L. montivaga.
using the data without contigs assigned as 'Fungi unclassified'. Results of the ANOVA post-hoc analysis are shown in Table C.
A. ANOVA for alpha diversity
Treatment	Richness		Shannon Index		Inverse Simpson Index
	F value	P value	F value	P value	F value	P value
Disease symptoms	69.96	8.96e-13	147.75	< 2.2e-16	139.16	< 2.2e-16
Pathogen	4.04	0.05	13	0.0005	7.15	0.009
Site	2	0.09	1.52	0.19	1.36	0.25
Disease symptoms ´ pathogen	19.62	2.73e-05	8.74	0.004	3.52	0.06
B. PERMANOVA for beta diversity
Treatment	R2		F value		P value
Disease symptoms ´ pathogen	0.16		25.68		0.001
Residual	0.56
C. Contrasts
Treatment	Pathogen	Predicted means (se)	t-ratio	p-value
Richness
Asymptomatic	L. concolor	51.9 (3.33)	-1.649	0.1028
	L. montivaga	61.2 (4.61)
Symptomatic	L. concolor	36.4 (3.33)	4.53	<0.0001
	L. montivaga	10.8 (4.61)
Shannon
Asymptomatic	L. concolor	2.21 (0.11)	0.522	0.6028
	L. montivaga	2.12 (0.15)
Symptomatic	L. concolor	1.03 (0.11)	4.645	<0.0001
	L. montivaga	0.18 (0.15)
Inverse Simpson
Asymptomatic	L. concolor	0.74 (0.04)	0.609	0.5444
	L. montivaga	0.69 (0.06)
Symptomatic	L. concolor	0.25 (0.04)	3.224	0.002
	L. montivaga	0.03 (0.06)

## Sheet: TableS4
Supplementary Table 4. Number of fungal reads per sample from DNA and RNA sequencing of Pinus contorta needles that were asymptomatic and symptomatic of Lophodermella concolor and L. montivaga.
Sample		Treatment	Number of reads
			Metabarcoding			Metatranscriptome
			Total OTUs	L. concolor	L. montivaga	Total transcripts	Rhytismataceae
1	CS02-18CN	LC_ASYM	71391	1014	173	1462	192
2	TC01-19CN	LC_ASYM	36424	2386	3706	426	8
3	CS02-18CP	LC_SYM	28586	26149	84	966767	1983
4	SR10-19CP	LC_SYM	26273	22791	0	484636	1804
5	LV02-18MN	LM_ASYM	73470	22078	18744	3728	362
6	LV03-18MN	LM_ASYM	142417	522	4785	4886	296
7	SR09-18MN	LM_ASYM	63454	26245	1422	836	25
8	LV02-18MP	LM_SYM	20353	0	20353	3660546	4275
9	SR09-18MP	LM_SYM	48207	0	43121	5381920	4291

## Sheet: TableS5
Supplementary Table S5. Taxonomic families of fungal differentially transcripts between Pinus contorta needles that were asymptomatic (ASYM) and symptomatic (SYM) of Lophodermella concolor (LC) and L. montivaga as inferred from NCBInr and JGI.
Family	Species	count			Family	Species	count
		LC_ASYM	LC_SYM				LM_ASYM	LM_SYM
Rhytismataceae	Lophodermium piceae	0	925		Rhytismataceae	Lophodermium piceae	0	1992
Triblidiaceae	Pseudographis elatina	0	449		Triblidiaceae	Pseudographis elatina	0	1076
Rhytismataceae	Elytroderma deformans	0	417		Rhytismataceae	Elytroderma deformans	0	974
Rhytismataceae	Coccomyces strobi	0	390		Rhytismataceae	Coccomyces strobi	0	836
Rhytismataceae	Lophodermium nitens	0	257		Rhytismataceae	Lophodermium nitens	0	617
Cudoniaceae	Spathularia flavida	0	209		Cudoniaceae	Spathularia flavida	0	504
Myxotrichaceae	Amorphotheca resinae ATCC 22711	0	41		Lachnaceae	Lachnellula suecica	0	70
Helotiales incertae sedis	Cadophora sp. DSE1049	0	38		Mollisiaceae	Acephala macrosclerotiorum	0	68
Dermateaceae	Coleophoma cylindrospora	0	29		Myxotrichaceae	Oidiodendron maius Zn	0	67
Lachnaceae	Lachnellula arida	0	27		Leotiomycetes incertae sedis	Scytalidium lignicola	0	59
Lachnaceae	Lachnellula suecica	0	27		Chlorociboriaceae	Chlorociboria aeruginascens	0	57
Helotiaceae	Glarea lozoyensis ATCC 20868	0	26		Dermateaceae	Coleophoma crateriformis	0	57
Hyaloscyphaceae	Hyphodiscus hymeniophilus	0	26		Mollisiaceae	Phialocephala subalpina	0	56
Mollisiaceae	Phialocephala subalpina	0	26		Mollisiaceae	Phialocephala scopiformis	0	52
Hyaloscyphaceae	Hyaloscypha bicolor E	0	25		Hyaloscyphaceae	Hyaloscypha bicolor E	0	51
Helotiaceae	Cudoniella acicularis	0	24		Myxotrichaceae	Amorphotheca resinae ATCC 22711	0	49
Hyaloscyphaceae	Hyaloscypha hepaticicola	0	22		Dermateaceae	Coleophoma cylindrospora	0	49
Dermateaceae	Coleophoma crateriformis	0	21		Helotiaceae	Cudoniella acicularis	0	49
Hyaloscyphaceae	Hyaloscypha variabilis F	0	21		Hyaloscyphaceae	Hyaloscypha variabilis F	0	47
Drepanopezizaceae	Diplocarpon rosae	0	19		Helotiales incertae sedis	Cadophora sp. DSE1049	0	40
Leotiomycetes incertae sedis	Scytalidium lignicola	0	19		Hyaloscyphaceae	Hyaloscypha hepaticicola	0	39
Chlorociboriaceae	Chlorociboria aeruginascens	0	18		unclassified Helotialess	Helotiales sp. DMI_Dod_QoI	0	38
Pleuroascaceae	Venustampulla echinocandica	0	18		Helotiales incertae sedis	Chalara longipes BDJ	0	36
Mollisiaceae	Phialocephala scopiformis	0	17		Lachnaceae	Lachnellula arida	0	29
Rutstroemiaceae	Rutstroemia sp. NJR-2017a WRK4	0	17		Lachnaceae	Lachnellula cervina	0	29
Lachnaceae	Lachnellula cervina	0	16		Hyaloscyphaceae	Hyphodiscus hymeniophilus	0	28
Mollisiaceae	Acephala macrosclerotiorum	0	16		Umbilicariaceae	Lasallia pustulata	0	26
unclassified Helotialess	Helotiales sp. DMI_Dod_QoI	0	16		Pleuroascaceae	Venustampulla echinocandica	0	26
Helotiales incertae sedis	Rhynchosporium agropyri	0	15		Drepanopezizaceae	Diplocarpon rosae	0	25
Rutstroemiaceae	Rutstroemia sp. NJR-2017a BBW	0	15		Helotiaceae	Glarea lozoyensis ATCC 20868	0	25
Sclerotiniaceae	Monilinia fructicola	0	15		Sclerotiniaceae	Monilinia fructigena	0	25
Botryosphaeriaceae	Botryosphaeria dothidea	0	14		Lachnaceae	Lachnellula occidentalis	0	24
Gloniaceae	Glonium stellatum	0	14		Dermateaceae	Marssonina brunnea f. sp. 'multigermtubi' MB_m1	0	24
Rutstroemiaceae	Rutstroemia sp. NJR-2017a BVV2	0	14		Rutstroemiaceae	Rutstroemia sp. NJR-2017a BVV2	0	24
Lachnaceae	Lachnellula hyalina	0	13		Rutstroemiaceae	Rutstroemia sp. NJR-2017a WRK4	0	23
Lachnaceae	Lachnellula occidentalis	0	13		Helotiales incertae sedis	Rhynchosporium agropyri	0	21
Lachnaceae	Lachnellula subtilissima	0	13		Sclerotiniaceae	Botrytis cinerea B05.10	0	20
Dermateaceae	Marssonina brunnea f. sp. 'multigermtubi' MB_m1	0	11		Aspergillaceae	Aspergillus subnutans	0	19
Helotiales incertae sedis	Chalara longipes BDJ	0	11		Gloniaceae	Glonium stellatum	0	19
Myxotrichaceae	Oidiodendron maius Zn	0	11		Saccotheciaceae	Aureobasidium pullulans	0	18
Sclerotiniaceae	Sclerotium cepivorum	0	11		Rutstroemiaceae	Rutstroemia sp. NJR-2017a BBW	0	18
Helotiales incertae sedis	Rhynchosporium secalis	0	10		Sclerotiniaceae	Sclerotinia borealis F-4128	0	18
Dothideomycetes incertae sedis	Cryomyces minteri	0	10		Dermateaceae	Marssonina coronariae	0	17
Gelatinodiscaceae	Ascocoryne sarcoides	0	10		Saccharataceae	Saccharata proteae CBS 121410	0	17
Hypoxylaceae	Hypoxylon sp. CI-4A	0	9		Magnaporthaceae	Gaeumannomyces tritici R3-111a-1	0	16
Pseudeurotiaceae	Pseudogymnoascus sp. 03VT05	0	9		Sclerotiniaceae	Sclerotinia sclerotiorum 1980 UF-70	0	16
Pseudeurotiaceae	Pseudogymnoascus sp. 23342-1-I1	0	9		Lachnaceae	Lachnellula willkommii	0	15
Ceratobasidiaceae	Rhizoctonia solani	0	8		Sordariales incertae sedis	Madurella mycetomatis	0	15
Togniniaceae	Phaeoacremonium minimum UCRPA7	0	8		Pseudeurotiaceae	Pseudogymnoascus sp. WSF 3629	0	15
Coniochaetaceae	Coniochaeta sp. 2T2.1	0	7		Lachnaceae	Lachnellula subtilissima	0	14
Diaporthaceae	Diaporthe helianthi	0	7		Helotiales incertae sedis	Rhynchosporium secalis	0	14
Erysiphaceae	Erysiphe pulchra	0	7		Sclerotiniaceae	Monilinia laxa	0	13
Saccharataceae	Saccharata proteae CBS 121410	0	7		Ceratobasidiaceae	Rhizoctonia solani AG-3 Rhs1AP	0	13
Sclerotiniaceae	Botryotinia globosa	0	7		Sclerotiniaceae	Sclerotinia trifoliorum	0	13
Sclerotiniaceae	Botryotinia squamosa	0	7		Erysiphaceae	Blumeria graminis f. sp. tritici	0	12
Sclerotiniaceae	Sclerotinia sclerotiorum 1980 UF-70	0	7		Argynnaceae	Lepidopterella palustris CBS 459.81	0	12
Thermoascaceae	Byssochlamys spectabilis No. 5	0	7		Sclerotiniaceae	Monilinia fructicola	0	12
Valsaceae	Cytospora leucostoma	0	7		Rhizodiscinaceae	Rhizodiscina lignyota	0	12
Lachnaceae	Lachnellula willkommii	0	6		Trichocomaceae	Talaromyces cellulolyticus	0	12
Pseudeurotiaceae	Pseudogymnoascus sp. WSF 3629	0	6		Hypocreaceae	Trichoderma virens Gv29-8	0	12
Sclerotiniaceae	Botrytis aclada	0	6		Pseudeurotiaceae	Pseudogymnoascus sp. 23342-1-I1	0	11
Umbilicariaceae	Lasallia pustulata	0	6		Sclerotiniaceae	Sclerotium cepivorum	0	11
Valsaceae	Valsa mali var. pyri	0	6		Sclerotiniaceae	Botrytis elliptica	0	10
Xylonaceae	Xylona heveae TC161	0	6		Coniochaetaceae	Coniochaeta sp. 2T2.1	0	10
Argynnaceae	Lepidopterella palustris CBS 459.81	0	5		Dothideomycetes incertae sedis	Coniosporium apollinis CBS 100218	0	10
Arthrodermataceae	Microsporum canis CBS 113480	0	5		Pseudeurotiaceae	Pseudogymnoascus sp. VKM F-3775	0	10
Dermateaceae	Marssonina coronariae	0	5		Microascaceae	Scedosporium apiospermum	0	10
Glomerellaceae	Colletotrichum tanaceti	0	5		Plectosphaerellaceae	Verticillium dahliae	0	10
Herpotrichiellaceae	Exophiala oligosperma	0	5		Coniochaetaceae	Coniochaeta pulveracea	0	9
Hypocreaceae	Trichoderma harzianum	0	5		Erysiphaceae	Golovinomyces cichoracearum	0	9
Hypoxylaceae	Daldinia sp. EC12	0	5		Hypoxylaceae	Hypoxylon sp. EC38	0	9
Parmeliaceae	Letharia columbiana	0	5		Ophiostoma piceae	Ophiostoma piceae UAMH 11346	0	9
Phaeomoniellaceae	Phaeomoniella chlamydospora	0	5		Onygenales incertae sedis	Paracoccidioides brasiliensis Pb18	0	9
Pseudeurotiaceae	Pseudogymnoascus sp.	0	5		Clavicipitaceae	Pochonia chlamydosporia 170	0	9
Pseudeurotiaceae	Pseudogymnoascus sp. VKM F-3808	0	5		Pseudeurotiaceae	Pseudogymnoascus sp. VKM F-4514 (FW-929)	0	9
Saccotheciaceae	Aureobasidium pullulans	0	5		Rhizopogonaceae	Rhizopogon vesiculosus	0	9
Sclerotiniaceae	Botrytis elliptica	0	5		Helotiales incertae sedis	Rhynchosporium commune	0	9
Sclerotiniaceae	Botrytis fragariae	0	5		Leotiomycetes incertae sedis	Scytalidium sp. 3C	0	9
Sporocadaceae	Pestalotiopsis fici W106-1	0	5		Trypetheliaceae	Viridothelium virens	0	9
Thermoascaceae	Byssochlamys spectabilis	0	5		Helotiales incertae sedis	Amylocarpus encephaloides	0	8
Xylariaceae	Xylaria flabelliformis	0	5		Aspergillaceae	Aspergillus burnettii	0	8
Onygenales incertae sedis	Paracoccidioides lutzii Pb01	0	4		Erysiphaceae	Blumeria graminis f. sp. hordei	0	8
Ajellomycetaceae	Histoplasma capsulatum NAm1	0	4		Gloniaceae	Cenococcum geophilum 1.58	0	8
Arthrodermataceae	Trichophyton benhamiae CBS 112371	0	4		Cordycipitaceae	Cordyceps javanica	0	8
Aspergillaceae	Penicillium polonicum	0	4		Erysiphaceae	Erysiphe pulchra	0	8
Aulographaceae	Aulographum hederae CBS 113979	0	4		Helotiaceae	Glarea lozoyensis 74030	0	8
Cordycipitaceae	Cordyceps javanica	0	4		Sordariaceae	Neurospora tetrasperma FGSC 2508	0	8
Dothideomycetes incertae sedis	Coniosporium apollinis CBS 100218	0	4		Pseudeurotiaceae	Pseudogymnoascus sp. VKM F-3808	0	8
Erysiphaceae	Golovinomyces cichoracearum	0	4		Venturiaceae	Venturia inaequalis	0	8
Glomerellaceae	Colletotrichum incanum	0	4		Xylonaceae	Xylona heveae TC161	0	8
Glomerellaceae	Colletotrichum orchidophilum	0	4		Metschnikowiaceae	[Candida] duobushaemulonis	0	7
Hyaloscyphaceae	Hyaloscypha variabilis	0	4		Physalacriaceae	Armillaria gallica	0	7
Hypoxylaceae	Hypoxylon sp. CO27-5	0	4		Sclerotiniaceae	Botrytis cinerea T4	0	7
Leptosphaeriaceae	Ophiobolus disseminans	0	4		Sclerotiniaceae	Botrytis porri	0	7
Microsporidia incertae sedis	Nematocida parisii ERTm1	0	4		Glomerellaceae	Colletotrichum incanum	0	7
Omphalotaceae	Gymnopus androsaceus JB14	0	4		Glomerellaceae	Colletotrichum truncatum	0	7
Ophiocordycipitaceae	Hirsutella minnesotensis 3608	0	4		Corynesporascaceae	Corynespora cassiicola Philippines	0	7
Ophiocordycipitaceae	Purpureocillium lilacinum	0	4		Dothideomycetes incertae sedis	Cryomyces minteri	0	7
Pezizaceae	Terfezia boudieri ATCC MYA-4762	0	4		Cucurbitariaceae	Cucurbitaria berberidis CBS 394.84	0	7
Phaeotrichaceae	Trichodelitschia bisporula	0	4		Nectriaceae	Fusarium vanettenii 77-13-4	0	7
Plectosphaerellaceae	Verticillium longisporum	0	4		Hypoxylaceae	Hypoxylon sp. CO27-5	0	7
Pluteaceae	Pluteus cervinus	0	4		Lentitheciaceae	Lentithecium fluviatile CBS 122367	0	7
Pseudeurotiaceae	Pseudogymnoascus sp. 05NY08	0	4		Clavicipitaceae	Metarhizium brunneum	0	7
Pseudeurotiaceae	Pseudogymnoascus sp. VKM F-3557	0	4		Mortierellaceae	Mortierella alpina	0	7
Pseudeurotiaceae	Pseudogymnoascus sp. VKM F-3775	0	4		Periconiaceae	Periconia macrospinosa	0	7
Pseudeurotiaceae	Pseudogymnoascus sp. VKM F-4246	0	4		Togniniaceae	Phaeoacremonium minimum UCRPA7	0	7
Pseudeurotiaceae	Pseudogymnoascus sp. VKM F-4515 (FW-2607)	0	4		Pseudeurotiaceae	Pseudogymnoascus sp. VKM F-4246	0	7
Pyriculariaceae	Pyricularia oryzae 70-15	0	4		Pseudeurotiaceae	Pseudogymnoascus sp. VKM F-4515 (FW-2607)	0	7
Rhizodiscinaceae	Rhizodiscina lignyota	0	4		Pseudeurotiaceae	Pseudogymnoascus sp. VKM F-4520 (FW-2644)	0	7
Sclerotiniaceae	Botrytis cinerea T4	0	4		Pyriculariaceae	Pyricularia pennisetigena	0	7
Sclerotiniaceae	Botrytis tulipae	0	4		Glomeraceae	Rhizophagus irregularis	0	7
Sclerotiniaceae	Monilinia fructigena	0	4		Sordariaceae	Sordaria macrospora k-hell	0	7
Sclerotiniaceae	Monilinia laxa	0	4		Valsaceae	Valsa mali var. pyri	0	7
Sclerotiniaceae	Sclerotinia sclerotiorum	0	4		Ajellomycetaceae	Blastomyces parvus	0	6
Sclerotiniaceae	Sclerotinia trifoliorum	0	4		Ceratocystidaceae	Ceratocystis fimbriata CBS 114723	0	6
Sordariaceae	Sordaria macrospora k-hell	0	4		Glomerellaceae	Colletotrichum graminicola M1.001	0	6
unclassified Fungi	fungal sp. No.14919	0	4		Glomerellaceae	Colletotrichum orbiculare MAFF 240422	0	6
Xylariales incertae sedis	Phialemoniopsis curvata	0	4		Mycosphaerellaceae	Dothistroma septosporum NZE10	0	6
Ajellomycetaceae	Polytolypa hystricis UAMH7299	0	3		Orbiliaceae	Drechslerella brochopaga	0	6
Aspergillaceae	Penicillium roqueforti FM164	0	3		Erysiphaceae	Erysiphe necator	0	6
Cladosporiaceae	Rachicladosporium antarcticum	0	3		Herpotrichiellaceae	Exophiala spinifera	0	6
Dermateaceae	Marssonina brunnea f. sp. 'multigermtubi'	0	3		Herpotrichiellaceae	Exophiala xenobiotica	0	6
Dothioraceae	Delphinella strobiligena	0	3		Nectriaceae	Fusarium graminearum	0	6
Endogonaceae	Jimgerdemannia lactiflua	0	3		Nectriaceae	Fusarium oxysporum f. sp. conglutinans race 2 54008	0	6
Glomerellaceae	Colletotrichum siamense	0	3		Hysterangiaceae	Hysterangium stoloniferum	0	6
Helotiaceae	Glarea lozoyensis 74030	0	3		Xylariales incertae sedis	Monosporascus ibericus	0	6
Leotiomycetes incertae sedis	Scytalidium sp. 3C	0	3		Peniophoraceae	Peniophora sp. CONT	0	6
Lichtheimiaceae	Lichtheimia corymbifera JMRC:FSU:9682	0	3		Sporocadaceae	Pestalotiopsis fici W106-1	0	6
Melanommataceae	Melanomma pulvis-pyrius CBS 109.77	0	3		Pseudeurotiaceae	Pseudogymnoascus sp. VKM F-103	0	6
Microascaceae	Lomentospora prolificans	0	3		Pseudeurotiaceae	Pseudogymnoascus sp. VKM F-3557	0	6
Mytilinidiaceae	Lophium mytilinum	0	3		Pseudeurotiaceae	Pseudogymnoascus sp. VKM F-4281 (FW-2241)	0	6
Mytilinidiaceae	Mytilinidion resinicola	0	3		Pseudeurotiaceae	Pseudogymnoascus sp. VKM F-4513 (FW-928)	0	6
Myxotrichaceae	Oidiodendron maius	0	3		Pseudeurotiaceae	Pseudogymnoascus sp. VKM F-4518 (FW-2643)	0	6
Nectriaceae	Fusarium zealandicum	0	3		Pseudeurotiaceae	Pseudogymnoascus verrucosus	0	6
Ophiocordycipitaceae	Tolypocladium ophioglossoides CBS 100239	0	3		Pleosporaceae	Pyrenophora teres f. teres 0-1	0	6
Phaeosphaeriaceae	Parastagonospora nodorum SN15	0	3		Sordariaceae	Sordaria macrospora	0	6
Phaeosphaeriaceae	Setomelanomma holmii	0	3		Trichocomaceae	Talaromyces verruculosus	0	6
Pseudeurotiaceae	Pseudogymnoascus destructans	0	3		Hypocreaceae	Trichoderma lentiforme	0	6
Pseudeurotiaceae	Pseudogymnoascus sp. VKM F-4281 (FW-2241)	0	3		Valsaceae	Valsa malicola	0	6
Pseudeurotiaceae	Pseudogymnoascus sp. VKM F-4513 (FW-928)	0	3		Plectosphaerellaceae	Verticillium dahliae VDG1	0	6
Pseudeurotiaceae	Pseudogymnoascus sp. VKM F-4520 (FW-2644)	0	3		Plectosphaerellaceae	Verticillium dahliae VDG2	0	6
Pseudeurotiaceae	Pseudogymnoascus verrucosus	0	3		Aplosporellaceae	Aplosporella prunicola CBS 121167	0	5
Saccharomycetaceae	Saccharomyces cerevisiae AWRI1631	0	3		Aspergillaceae	Aspergillus bertholletiae	0	5
Sclerotiniaceae	Botrytis galanthina	0	3		Aulographaceae	Aulographum hederae CBS 113979	0	5
Sclerotiniaceae	Botrytis paeoniae	0	3		Sclerotiniaceae	Botryotinia globosa	0	5
Sclerotiniaceae	Sclerotinia borealis F-4128	0	3		Sclerotiniaceae	Botryotinia narcissicola	0	5
Sporocadaceae	Neopestalotiopsis sp. 37M	0	3		Sclerotiniaceae	Botrytis cinerea BcDW1	0	5
Taphrinomycotina incertae sedis	Saitoella complicata NRRL Y-17804	0	3		Sclerotiniaceae	Botrytis galanthina	0	5
Teratosphaeriaceae	Neohortaea acidophila	0	3		Glomerellaceae	Colletotrichum gloeosporioides	0	5
Venturiaceae	Venturia effusa	0	3		Glomerellaceae	Colletotrichum gloeosporioides Cg-14	0	5
Verrucariaceae	Endocarpon pusillum	0	3		Coniochaetaceae	Coniochaeta ligniaria NRRL 30616	0	5
Xylariaceae	Xylaria multiplex	0	3		Hypoxylaceae	Daldinia sp. EC12	0	5
Ajellomycetaceae	Blastomyces dermatitidis ATCC 26199	0	2		Nectriaceae	Fusarium decemcellulare	0	5
Amniculicolaceae	Amniculicola lignicola CBS 123094	0	2		Lachnaceae	Lachnellula hyalina	0	5
Aspergillaceae	Aspergillus bertholletiae	0	2		Parmeliaceae	Letharia columbiana	0	5
Aspergillaceae	Aspergillus caelatus	0	2		Mytilinidiaceae	Lophium mytilinum	0	5
Aspergillaceae	Aspergillus lentulus	0	2		Clavicipitaceae	Metarhizium guizhouense ARSEF 977	0	5
Aspergillaceae	Aspergillus novoparasiticus	0	2		Myxotrichaceae	Oidiodendron maius	0	5
Aspergillaceae	Aspergillus ochraceoroseus	0	2		Pseudeurotiaceae	Pseudogymnoascus destructans	0	5
Aspergillaceae	Aspergillus parasiticus	0	2		Pseudeurotiaceae	Pseudogymnoascus sp. 05NY08	0	5
Aspergillaceae	Aspergillus sclerotialis	0	2		Pucciniaceae	Puccinia striiformis	0	5
Aspergillaceae	Aspergillus versicolor CBS 583.65	0	2		Pleosporaceae	Stemphylium lycopersici	0	5
Aspergillaceae	Penicilliopsis zonata CBS 506.65	0	2		Trichocomaceae	Talaromyces marneffei ATCC 18224	0	5
Aspergillaceae	Penicillium sp. S1M29	0	2		Trichocomaceae	Talaromyces rugulosus	0	5
Aspergillaceae	Penicillium vulpinum	0	2		Valsaceae	Valsa sordida	0	5
Botryobasidiaceae	Botryobasidium botryosum FD-172 SS1	0	2		Plectosphaerellaceae	Verticillium dahliae VdLs.17	0	5
Botryosphaeriaceae	Botryosphaeria kuwatsukai	0	2		Aspergillaceae	[Talaromyces] leycettanus	0	4
Botryosphaeriaceae	Diplodia corticola	0	2		Amniculicolaceae	Amniculicola lignicola CBS 123094	0	4
Botryosphaeriaceae	Lasiodiplodia theobromae	0	2		Leptosphaeriaceae	Ampelomyces quisqualis	0	4
Botryosphaeriaceae	Macrophomina phaseolina MS6	0	2		Orbiliaceae	Arthrobotrys musiformis	0	4
Ceratobasidiaceae	Rhizoctonia solani AG-3 Rhs1AP	0	2		Gelatinodiscaceae	Ascocoryne sarcoides	0	4
Clavicipitaceae	Ustilaginoidea virens	0	2		Aspergillaceae	Aspergillus clavatus NRRL 1	0	4
Cordycipitaceae	Akanthomyces lecanii	0	2		Aspergillaceae	Aspergillus hiratsukae	0	4
Cordycipitaceae	Cordyceps sp. RAO-2017	0	2		Aspergillaceae	Aspergillus novoparasiticus	0	4
Cortinariaceae	Gymnopilus dilepis	0	2		Pleosporaceae	Bipolaris oryzae ATCC 44560	0	4
Cylindrosympodiaceae	Tothia fuscella	0	2		Erysiphaceae	Blumeria graminis f. sp. hordei DH14	0	4
Delitschiaceae	Delitschia confertaspora ATCC 74209	0	2		Sclerotiniaceae	Botryotinia squamosa	0	4
Dissoconiaceae	Dissoconium aciculare CBS 342.82	0	2		Sclerotiniaceae	Botrytis paeoniae	0	4
Endogonaceae	Endogone sp. FLAS-F59071	0	2		Herpotrichiellaceae	Capronia coronata CBS 617.96	0	4
Endogonaceae	Jimgerdemannia flammicorona	0	2		Glomerellaceae	Colletotrichum chlorophyti	0	4
Erysiphaceae	Blumeria graminis f. sp. hordei	0	2		Glomerellaceae	Colletotrichum musicola	0	4
Erysiphaceae	Parauncinula polyspora	0	2		Glomerellaceae	Colletotrichum plurivorum	0	4
Fungi incertae sedis	Vavraia culicis subsp. floridensis	0	2		Glomerellaceae	Colletotrichum spinosum	0	4
Glomerellaceae	Colletotrichum nymphaeae SA-01	0	2		Glomerellaceae	Colletotrichum trifolii	0	4
Glomerellaceae	Colletotrichum plurivorum	0	2		Glomerellaceae	Colletotrichum viniferum	0	4
Glomerellaceae	Colletotrichum salicis	0	2		Dothioraceae	Delphinella strobiligena	0	4
Glomerellaceae	Colletotrichum sojae	0	2		Diaporthaceae	Diaporthe ampelina	0	4
Glomerellaceae	Colletotrichum viniferum	0	2		Didymosphaeriaceae	Didymosphaeria enalia	0	4
Herpotrichiellaceae	Phialophora attinorum	0	2		Verrucariaceae	Endocarpon pusillum	0	4
Hyaloscyphaceae	Hyaloscypha bicolor	0	2		Teratosphaeriaceae	Friedmanniomyces simplex	0	4
Hypocreaceae	Trichoderma asperellum	0	2		Nectriaceae	Fusarium bulbicola	0	4
Hypocreaceae	Trichoderma asperellum CBS 433.97	0	2		Nectriaceae	Fusarium culmorum	0	4
Hypocreaceae	Trichoderma lentiforme	0	2		Nectriaceae	Fusarium graminum	0	4
Hypocreaceae	Trichoderma virens Gv29-8	0	2		Bionectriaceae	Geosmithia morbida	0	4
Juglanconidaceae	Juglanconis sp.	0	2		Dipodascaceae	Geotrichum candidum	0	4
Lecanoraceae	Lecanora strobilina	0	2		Hyaloscyphaceae	Hyaloscypha bicolor	0	4
Lentitheciaceae	Lentithecium fluviatile CBS 122367	0	2		Juglanconidaceae	Juglanconis juglandina	0	4
Lophiotremataceae	Lophiotrema nucula	0	2		Botryosphaeriaceae	Lasiodiplodia theobromae	0	4
Magnaporthaceae	Gaeumannomyces tritici R3-111a-1	0	2		Lineolataceae	Lineolata rhizophorae	0	4
Microascaceae	Scedosporium apiospermum	0	2		Clavicipitaceae	Metarhizium album ARSEF 1941	0	4
Microbotryaceae	Microbotryum silenes-dioicae	0	2		Clavicipitaceae	Metarhizium anisopliae	0	4
Microsporidia incertae sedis	Nematocida sp. 1 ERTm2	0	2		Clavicipitaceae	Metarhizium robertsii ARSEF 23	0	4
Microsporidia incertae sedis	Ordospora colligata	0	2		Mytilinidiaceae	Mytilinidion resinicola	0	4
Morchellaceae	Morchella importuna	0	2		Sordariaceae	Neurospora crassa	0	4
Mortierellaceae	Podila minutissima	0	2		Onygenales incertae sedis	Paracoccidioides brasiliensis Pb03	0	4
Mycosphaerellaceae	Dothistroma septosporum NZE10	0	2		Aspergillaceae	Penicillium digitatum PHI26	0	4
Mycosphaerellaceae	Pseudocercospora eumusae	0	2		Aspergillaceae	Penicillium roqueforti FM164	0	4
Mycosphaerellaceae	Ramularia collo-cygni	0	2		Herpotrichiellaceae	Phialophora attinorum	0	4
Nectriaceae	Fusarium avenaceum	0	2		Phyllostictaceae	Phyllosticta citriasiana	0	4
Nectriaceae	Fusarium culmorum	0	2		Pleomassariaceae	Pleomassaria siparia CBS 279.74	0	4
Nectriaceae	Fusarium decemcellulare	0	2		Chaetomiaceae	Podospora anserina	0	4
Nectriaceae	Fusarium fujikuroi IMI 58289	0	2		Chaetomiaceae	Podospora anserina S mat+	0	4
Nectriaceae	Fusarium proliferatum	0	2		Pseudeurotiaceae	Pseudogymnoascus sp. 24MN13	0	4
Nectriaceae	Fusarium venenatum	0	2		Pseudomassariaceae	Pseudomassariella vexata	0	4
Nectriaceae	Fusarium verticillioides	0	2		Pleosporaceae	Pyrenophora seminiperda CCB06	0	4
Omphalotaceae	Gymnopus luxurians FD-317 M1	0	2		Pleosporaceae	Pyrenophora teres f. teres	0	4
Omphalotaceae	Rhodocollybia butyracea	0	2		Rhizopodaceae	Rhizopus delemar RA 99-880	1	4
Ophiocordycipitaceae	Drechmeria coniospora	0	2		Xylariaceae	Rosellinia necatrix	0	4
Ophiocordycipitaceae	Ophiocordyceps camponoti-floridani	0	2		Taphrinomycotina incertae sedis	Saitoella complicata NRRL Y-17804	0	4
Ophiocordycipitaceae	Tolypocladium capitatum	0	2		Sclerotiniaceae	Sclerotinia sclerotiorum	0	4
Ophiocordycipitaceae	Tolypocladium paradoxum	0	2		Plectosphaerellaceae	Sodiomyces alkalinus F11	0	4
Ophiostomataceae	Sporothrix insectorum RCEF 264	0	2		Teratosphaeriaceae	Teratosphaeria nubilosa	0	4
Paxillaceae	Hydnomerulius pinastri MD-312	0	2		Ceratocystidaceae	Thielaviopsis punctulata	0	4
Periconiaceae	Periconia macrospinosa	0	2		Cylindrosympodiaceae	Tothia fuscella	0	4
Pichiaceae	[Candida] boidinii	0	2		Hypocreaceae	Trichoderma asperellum CBS 433.97	0	4
Pleosporaceae	Alternaria tenuissima	0	2		Tuberaceae	Tuber brumale	0	4
Pleosporaceae	Exserohilum turcica Et28A	0	2		Saccharomycetaceae	Zygosaccharomyces parabailii	0	4
Pleosporales incertae sedis	Massariosphaeria phaeospora	0	2		Metschnikowiaceae	[Candida] auris	0	3
Pseudeurotiaceae	Pseudogymnoascus sp. VKM F-103	0	2		Acarosporaceae	Acarospora strigata	0	3
Pseudeurotiaceae	Pseudogymnoascus sp. VKM F-4519 (FW-2642)	0	2		Hypocreales incertae sedis	Acremonium chrysogenum ATCC 11550	0	3
Pseudomassariaceae	Pseudomassariella vexata	0	2		Aspergillaceae	Aspergillus calidoustus	0	3
Pyriculariaceae	Pyricularia sp. CBS 133598	0	2		Aspergillaceae	Aspergillus fumigatiaffinis	0	3
Pyronemataceae	Wilcoxina mikolae CBS 423.85	0	2		Aspergillaceae	Aspergillus lentulus	0	3
Rhizopodaceae	Rhizopus delemar RA 99-880	0	2		Aspergillaceae	Aspergillus pseudonomius	0	3
Sclerotiniaceae	Botrytis cinerea B05.10	0	2		Aspergillaceae	Aspergillus udagawae	0	3
Serendipitaceae	Serendipita vermifera MAFF 305830	0	2		Aspergillaceae	Aspergillus welwitschiae	0	3
Sordariaceae	Neurospora tetrasperma FGSC 2508	0	2		Cordycipitaceae	Beauveria bassiana	0	3
Sporocadaceae	Pestalotiopsis fici	0	2		Erysiphaceae	Blumeria hordei DH14	0	3
Stachybotryaceae	Stachybotrys chlorohalonata IBT 40285	0	2		Botryosphaeriaceae	Botryosphaeria dothidea	0	3
Teratosphaeriaceae	Acidomyces richmondensis BFW	0	2		Sclerotiniaceae	Botryotinia calthae	0	3
Teratosphaeriaceae	Teratosphaeria nubilosa	0	2		Sclerotiniaceae	Botrytis fragariae	0	3
Trichocomaceae	Talaromyces marneffei ATCC 18224	0	2		Sclerotiniaceae	Botrytis tulipae	0	3
Trichocomaceae	Talaromyces pinophilus	0	2		Thermoascaceae	Byssochlamys spectabilis	0	3
Trichocomaceae	Talaromyces stipitatus ATCC 10500	0	2		Debaryomycetaceae	Candida albicans P34048	0	3
Valsaceae	Valsa mali	0	2		Herpotrichiellaceae	Capronia epimyces CBS 606.96	0	3
Valsaceae	Valsa sordida	0	2		Mycosphaerellaceae	Cercospora berteroae	0	3
Venturiaceae	Venturia inaequalis	0	2		Cladoniaceae	Cladonia metacorallifera	0	3
Xylariaceae	Rosellinia necatrix	0	2		Glomerellaceae	Colletotrichum tropicale	0	3
Xylariaceae	Xylaria grammica	0	2		Psathyrellaceae	Coprinellus angulatus	0	3
Xylariaceae	Xylaria longipes	0	2		Botryosphaeriaceae	Diplodia seriata	0	3
Xylariales incertae sedis	Monosporascus sp. mg162	0	2		Elsinoaceae	Elsinoe fawcettii	0	3
Ajellomycetaceae	Blastomyces dermatitidis ATCC 18188	0	1		Verrucariaceae	Endocarpon pusillum Z07020	0	3
Ajellomycetaceae	Helicocarpus griseus UAMH5409	0	1		Herpotrichiellaceae	Exophiala sideris	0	3
Amanitaceae	Amanita rubescens	0	1		Herpotrichiellaceae	Fonsecaea erecta	0	3
Anthracoideaceae	Testicularia cyperi	0	1		Nectriaceae	Fusarium coffeatum	0	3
Argynnaceae	Lepidopterella palustris	0	1		Nectriaceae	Fusarium verticillioides	0	3
Arthrodermataceae	Nannizzia gypsea CBS 118893	0	1		Nectriaceae	Fusarium zealandicum	0	3
Arthrodermataceae	Trichophyton rubrum	0	1		Helotiaceae	Glarea lozoyensis	0	3
Arthrodermataceae	Trichophyton rubrum CBS 118892	0	1		Cortinariaceae	Gymnopilus dilepis	0	3
Arthrodermataceae	Trichophyton rubrum MR1459	0	1		Teratosphaeriaceae	Hortaea werneckii	0	3
Arthrodermataceae	Trichophyton rubrum MR850	0	1		Endogonaceae	Jimgerdemannia flammicorona	0	3
Ascosphaeraceae	Ascosphaera apis ARSEF 7405	0	1		Juglanconidaceae	Juglanconis oblonga	0	3
Aspergillaceae	Aspergillus aculeatus	0	1		Didymosphaeriaceae	Karstenula rhodostoma CBS 690.94	0	3
Aspergillaceae	Aspergillus burnettii	0	1		Saccharomycetales incertae sedis	Kuraishia capsulata CBS 1993	0	3
Aspergillaceae	Aspergillus hiratsukae	0	1		Argynnaceae	Lepidopterella palustris	0	3
Aspergillaceae	Aspergillus leporis	0	1		Leptosphaeriaceae	Leptosphaeria maculans JN3	0	3
Aspergillaceae	Aspergillus luchuensis	0	1		Dermateaceae	Marssonina brunnea f. sp. 'multigermtubi'	0	3
Aspergillaceae	Aspergillus minisclerotigenes	0	1		Clavicipitaceae	Metarhizium robertsii	0	3
Aspergillaceae	Aspergillus rambellii	0	1		Microthyriaceae	Microthyrium microscopicum	0	3
Aspergillaceae	Aspergillus sydowii CBS 593.65	0	1		Xylariales incertae sedis	Monosporascus sp. GIB2	0	3
Aspergillaceae	Aspergillus transmontanensis	0	1		Morchellaceae	Morchella importuna	0	3
Aspergillaceae	Aspergillus udagawae	0	1		Mucoraceae	Mucor ambiguus	0	3
Aspergillaceae	Aspergillus wentii DTO 134E9	0	1		Teratosphaeriaceae	Neohortaea acidophila	0	3
Aspergillaceae	Penicillium brasilianum	0	1		Pichiaceae	Ogataea parapolymorpha DL-1	0	3
Aspergillaceae	Penicillium decumbens	0	1		Erysiphaceae	Oidium neolycopersici	0	3
Aspergillaceae	Penicillium digitatum PHI26	0	1		Microsporidia incertae sedis	Ordospora colligata	0	3
Aspergillaceae	Penicillium freii	0	1		Didymosphaeriaceae	Paraphaeosphaeria minitans	0	3
Aspergillaceae	Penicillium rolfsii	0	1		Aspergillaceae	Penicillium decumbens	0	3
Aspergillaceae	Penicillium steckii	0	1		Ophiocordycipitaceae	Purpureocillium lilacinum	0	3
Aspergillaceae	Penicillium subrubescens	0	1		Hymenochaetaceae	Pyrrhoderma noxium	0	3
Auriculariaceae	Auricularia subglabra TFB-10046 SS5	0	1		Cladosporiaceae	Rachicladosporium sp. CCFEE 5018	0	3
Botryosphaeriaceae	Diplodia seriata	0	1		Trichocomaceae	Rasamsonia emersonii CBS 393.64	0	3
Botryosphaeriaceae	Neofusicoccum parvum UCRNP2	0	1		Herpotrichiellaceae	Rhinocladiella mackenziei CBS 650.93	0	3
Capnodiaceae	Polychaeton citri CBS 116435	0	1		Chytriomycetaceae	Rhizoclosmatium globosum	0	3
Ceratobasidiaceae	Rhizoctonia solani AG-1 IA	0	1		Omphalotaceae	Rhodocollybia butyracea	0	3
Ceratocystidaceae	Ceratocystis fimbriata CBS 114723	0	1		Dipodascaceae	Saprochaete ingens	0	3
Ceratocystidaceae	Thielaviopsis punctulata	0	1		Leotiomycetes incertae sedis	Scytalidium sp.	0	3
Chaetomiaceae	Chaetomium thermophilum var. thermophilum DSM 1495	0	1		Stachybotryaceae	Stachybotrys chlorohalonata IBT 40285	0	3
Chaetomiaceae	Thermothielavioides terrestris NRRL 8126	0	1		Ophiocordycipitaceae	Tolypocladium paradoxum	0	3
Cladosporiaceae	Rachicladosporium sp. CCFEE 5018	0	1		Phaeotrichaceae	Trichodelitschia bisporula	0	3
Clavicipitaceae	Claviceps purpurea 20.1	0	1		Hypocreaceae	Trichoderma asperelloides	0	3
Clavicipitaceae	Metarhizium majus ARSEF 297	0	1		Venturiaceae	Venturia effusa	0	3
Clavicipitaceae	Torrubiella hemipterigena	0	1		Venturiaceae	Venturia pyrina	0	3
Coniochaetaceae	Coniochaeta ligniaria NRRL 30616	0	1		Plectosphaerellaceae	Verticillium longisporum	0	3
Cordycipitaceae	Beauveria bassiana ARSEF 2860	0	1		Xylariaceae	Xylaria hypoxylon	0	3
Cordycipitaceae	Cordyceps militaris	0	1		Xylariaceae	Xylaria multiplex	0	3
Cordycipitaceae	Cordyceps militaris CM01	0	1		Pichiaceae	[Candida] inconspicua	0	2
Corynesporascaceae	Corynespora cassiicola Philippines	0	1		Arthoniaceae	Arthothelium ruanum	0	2
Cryptococcaceae	Cryptococcus neoformans var. grubii	0	1		Ascobolaceae	Ascobolus immersus RN42	0	2
Cyphellophoraceae	Cyphellophora europaea CBS 101466	0	1		Aspergillaceae	Aspergillus brunneoviolaceus CBS 621.78	0	2
Debaryomycetaceae	Candida albicans P34048	0	1		Aspergillaceae	Aspergillus hancockii	0	2
Diademaceae	Clathrospora elynae	0	1		Aspergillaceae	Aspergillus nomiae NRRL 13137	0	2
Diaporthaceae	Diaporthe ampelina	0	1		Aspergillaceae	Aspergillus terreus NIH2624	0	2
Didymosphaeriaceae	Karstenula rhodostoma CBS 690.94	0	1		Auriculariaceae	Auricularia subglabra TFB-10046 SS5	0	2
Didymosphaeriaceae	Paraphaeosphaeria minitans	0	1		Pleosporaceae	Bipolaris sorokiniana	0	2
Didymosphaeriaceae	Paraphaeosphaeria sporulosa	0	1		Ajellomycetaceae	Blastomyces dermatitidis ATCC 26199	0	2
Dipodascaceae	Saprochaete ingens	0	1		Ajellomycetaceae	Blastomyces silverae	0	2
Elsinoaceae	Elsinoe ampelina	0	1		Thermoascaceae	Byssochlamys spectabilis No. 5	0	2
Eremomycetaceae	Eremomyces bilateralis CBS 781.70	0	1		Clavicipitaceae	Claviceps purpurea 20.1	0	2
Erysiphaceae	Blumeria graminis f. sp. hordei DH14	0	1		Glomerellaceae	Colletotrichum higginsianum	0	2
Erysiphaceae	Golovinomyces magnicellulatus	0	1		Glomerellaceae	Colletotrichum nymphaeae SA-01	0	2
Erysiphaceae	Oidium neolycopersici	0	1		Glomerellaceae	Colletotrichum tofieldiae	0	2
Gigasporaceae	Gigaspora rosea	0	1		Schizoparmaceae	Coniella lustricola	0	2
Glomeraceae	Rhizophagus irregularis	0	1		Cordycipitaceae	Cordyceps sp. RAO-2017	0	2
Glomerellaceae	Colletotrichum chlorophyti	0	1		Corynesporascaceae	Corynespora cassiicola	0	2
Glomerellaceae	Colletotrichum fructicola	0	1		Cryphonectriaceae	Cryphonectria parasitica EP155	0	2
Glomerellaceae	Colletotrichum gloeosporioides Cg-14	0	1		Cryptococcaceae	Cryptococcus amylolentus CBS 6039	0	2
Glomerellaceae	Colletotrichum higginsianum	0	1		Cyphellophoraceae	Cyphellophora europaea CBS 101466	0	2
Glomerellaceae	Colletotrichum higginsianum IMI 349063	0	1		Valsaceae	Cytospora leucostoma	0	2
Glomerellaceae	Colletotrichum musicola	0	1		Orbiliaceae	Dactylellina cionopaga	0	2
Glomerellaceae	Colletotrichum orbiculare MAFF 240422	0	1		Pichiaceae	Dekkera bruxellensis	0	2
Glomerellaceae	Colletotrichum spinosum	0	1		Icmadophilaceae	Dibaeis baeomyces	0	2
Glomerellaceae	Colletotrichum tofieldiae	0	1		Ophiocordycipitaceae	Drechmeria coniospora	0	2
Glomerellaceae	Colletotrichum trifolii	0	1		Elsinoaceae	Elsinoe australis	0	2
Glomerellaceae	Colletotrichum truncatum	0	1		Herpotrichiellaceae	Fonsecaea multimorphosa CBS 102226	0	2
Gloniaceae	Cenococcum geophilum 1.58	0	1		Teratosphaeriaceae	Friedmanniomyces endolithicus	0	2
Helotiaceae	Cairneyella variabilis	0	1		unclassified Fungi	fungal sp. No.14919	0	2
Helotiales incertae sedis	Amylocarpus encephaloides	0	1		Nectriaceae	Fusarium fujikuroi IMI 58289	0	2
Helotiales incertae sedis	Rhynchosporium commune	0	1		Nectriaceae	Fusarium odoratissimum NRRL 54006	0	2
Herpotrichiellaceae	Capronia coronata CBS 617.96	0	1		Nectriaceae	Fusarium sp. AF-6	0	2
Herpotrichiellaceae	Cladophialophora psammophila CBS 110553	0	1		Nectriaceae	Fusarium subglutinans	0	2
Herpotrichiellaceae	Exophiala aquamarina CBS 119918	0	1		Nectriaceae	Fusarium venenatum	0	2
Herpotrichiellaceae	Exophiala sideris	0	1		Omphalotaceae	Gymnopus luxurians FD-317 M1	0	2
Herpotrichiellaceae	Exophiala xenobiotica	0	1		Cortinariaceae	Hebeloma cylindrosporum h7	0	2
Herpotrichiellaceae	Fonsecaea erecta	0	1		Strophariaceae	Hypholoma sublateritium FD-334 SS-4	0	2
Herpotrichiellaceae	Fonsecaea pedrosoi CBS 271.37	0	1		Saccharomycetaceae	Kluyveromyces lactis	0	2
Herpotrichiellaceae	Rhinocladiella mackenziei CBS 650.93	0	1		Mortierellaceae	Linnemannia elongata AG-77	0	2
Hypocreaceae	Trichoderma atroviride IMI 206040	0	1		Mortierellaceae	Linnemannia gamsii	0	2
Hypocreaceae	Trichoderma citrinoviride	0	1		Microascaceae	Lomentospora prolificans	0	2
Hypocreaceae	Trichoderma harzianum CBS 226.95	0	1		Lophiotremataceae	Lophiotrema nucula	0	2
Hypocreales incertae sedis	Acremonium chrysogenum ATCC 11550	0	1		Botryosphaeriaceae	Macrophomina phaseolina MS6	0	2
Hypoxylaceae	Daldinia childiae	0	1		Magnaporthaceae	Magnaporthiopsis poae ATCC 64411	0	2
Hypoxylaceae	Hypoxylon sp. EC38	0	1		Pleosporales incertae sedis	Massariosphaeria phaeospora	0	2
Icmadophilaceae	Dibaeis baeomyces	0	1		Clavicipitaceae	Metarhizium anisopliae BRIP 53284	0	2
Irpicaceae	Irpex lacteus	0	1		Mortierellaceae	Modicella reniformis	0	2
Juglanconidaceae	Juglanconis juglandina	0	1		Aspergillaceae	Monascus purpureus	0	2
Legeriomycetaceae	Zancudomyces culisetae	0	1		Xylariales incertae sedis	Monosporascus sp. mg162	0	2
Leptosphaeriaceae	Leptosphaeria maculans	0	1		Mucoraceae	Mucor lusitanicus	0	2
Leptosphaeriaceae	Plenodomus tracheiphilus IPT5	0	1		Myriangiaceae	Myriangium duriaei CBS 260.36	0	2
Lindgomycetaceae	Clohesyomyces aquaticus	0	1		Microsporidia incertae sedis	Nematocida sp. 1 ERTm6	0	2
Lophiostomataceae	Lophiostoma macrostomum CBS 122681	0	1		Sporocadaceae	Neopestalotiopsis clavispora	0	2
Malasseziaceae	Malassezia pachydermatis	0	1		Sordariaceae	Neurospora crassa OR74A	0	2
Marasmiaceae	Moniliophthora roreri	0	1		Ophiocordycipitaceae	Ophiocordyceps sinensis	0	2
Massarinaceae	Stagonospora sp. SRC1lsM3a	0	1		Ophiocordycipitaceae	Ophiocordyceps unilateralis	0	2
Metschnikowiaceae	[Candida] duobushaemulonis	0	1		Orbiliaceae	Orbilia oligospora	0	2
Microdochiaceae	Microdochium bolleyi	0	1		Onygenales incertae sedis	Paracoccidioides lutzii Pb01	0	2
Mortierellaceae	Dissophora globulifera	0	1		Erysiphaceae	Parauncinula polyspora	0	2
Mortierellaceae	Linnemannia exigua	0	1		Aspergillaceae	Penicilliopsis zonata CBS 506.65	0	2
Mortierellaceae	Mortierella alpina	0	1		Aspergillaceae	Penicillium camemberti	0	2
Mucoraceae	Apophysomyces sp. BC1015	0	1		Aspergillaceae	Penicillium subrubescens	0	2
Mucoraceae	Mucor ambiguus	0	1		Phanerochaetaceae	Phanerochaete chrysosporium RP-78	0	2
Mycosphaerellaceae	Cercospora zeae-maydis SCOH1-5	0	1		Xylariales incertae sedis	Phialemoniopsis curvata	0	2
Mycosphaerellaceae	Passalora fulva	0	1		Piedraiaceae	Piedraia hortae CBS 480.64	0	2
Mycosphaerellaceae	Pseudocercospora fijiensis CIRAD86	0	1		Pseudeurotiaceae	Pseudogymnoascus sp. 03VT05	0	2
Mycosphaerellaceae	Zasmidium cellare ATCC 36951	0	1		Acrospermaceae	Pseudovirgaria hyperparasitica	0	2
Mycosphaerellaceae	Zymoseptoria brevis	0	1		Pucciniaceae	Puccinia graminis f. sp. tritici CRL 75-36-700-3	0	2
Myxotrichaceae	Amorphotheca resinae	0	1		Pyriculariaceae	Pyricularia grisea	0	2
Myxotrichaceae	Myxotrichum deflexum	0	1		Pyriculariaceae	Pyricularia oryzae	0	2
Pichiaceae	Dekkera bruxellensis	0	1		Pyriculariaceae	Pyricularia sp. CBS 133598	0	2
Nectriaceae	Fusarium flagelliforme	0	1		Cladosporiaceae	Rachicladosporium antarcticum	0	2
Nectriaceae	Fusarium graminearum	0	1		Gomphaceae	Ramaria rubella	0	2
Nectriaceae	Fusarium oxysporum f. sp. lycopersici	0	1		Ceratobasidiaceae	Rhizoctonia solani AG-1 IA	0	2
Nectriaceae	Fusarium oxysporum f. sp. lycopersici 4287	0	1		Rhizopodaceae	Rhizopus delemar	0	2
Nectriaceae	Fusarium oxysporum f. sp. vasinfectum 25433	0	1		Rhizopodaceae	Rhizopus oryzae	0	2
Nectriaceae	Fusarium oxysporum Fo5176	0	1		Hymenochaetales incertae sedis	Rickenella mellea	0	2
Nectriaceae	Fusarium oxysporum NRRL 32931	0	1		Ophiostomataceae	Sporothrix insectorum RCEF 264	0	2
Nectriaceae	Fusarium sporotrichioides	0	1		Massarinaceae	Stagonospora sp. SRC1lsM3a	0	2
Nectriaceae	Fusarium tjaetaba	0	1		Trichocomaceae	Talaromyces amestolkiae	0	2
Nectriaceae	Fusarium verticillioides 7600	0	1		Chaetomiaceae	Thermothelomyces thermophilus ATCC 42464	0	2
Ophiocordycipitaceae	Ophiocordyceps australis	0	1		Chaetomiaceae	Thermothielavioides terrestris	0	2
Ophiocordycipitaceae	Ophiocordyceps camponoti-saundersi (nom. inval.)	0	1		Ophiocordycipitaceae	Tolypocladium ophioglossoides CBS 100239	0	2
Ophiocordycipitaceae	Ophiocordyceps polyrhachis-furcata BCC 54312	0	1		Hypocreaceae	Trichoderma gamsii	0	2
Ophiocordycipitaceae	Ophiocordyceps sinensis	0	1		Tuberaceae	Tuber borchii	0	2
Ophiostomataceae	Grosmannia clavigera kw1407	0	1		Clavicipitaceae	Ustilaginoidea virens	0	2
Ophiostomataceae	Sporothrix schenckii 1099-18	0	1		Plectosphaerellaceae	Verticillium nonalfalfae	0	2
Ophiostomataceae	Ophiostoma piceae UAMH 11346	0	1		Legeriomycetaceae	Zancudomyces culisetae	0	2
Parmeliaceae	Letharia lupina	0	1		Saccharomycetaceae	Zygosaccharomyces rouxii	0	2
Peltigeraceae	Peltigera membranacea	0	1		Teratosphaeriaceae	Acidomyces richmondensis BFW	0	1
Pertusariaceae	Pertusaria propinqua	0	1		Teratosphaeriaceae	Acidomyces sp. 'richmondensis'	0	1
Pezizaceae	Terfezia claveryi	0	1		Hypocreales incertae sedis	Acremonium thermophilum	0	1
Pezizellaceae	Calycina marina	0	1		Myxotrichaceae	Amorphotheca resinae	0	1
Phanerochaetaceae	Phlebiopsis gigantea 11061_1 CR5-6	0	1		Hypoxylaceae	Annulohypoxylon stygium	0	1
Phyllostictaceae	Phyllosticta citribraziliensis	0	1		Physalacriaceae	Armillaria ostoyae	0	1
Phyllostictaceae	Phyllosticta paracitricarpa	0	1		Orbiliaceae	Arthrobotrys entomopaga	0	1
Plectosphaerellaceae	Sodiomyces alkalinus F11	0	1		Aspergillaceae	Aspergillus alliaceus	0	1
Plectosphaerellaceae	Verticillium alfalfae VaMs.102	0	1		Aspergillaceae	Aspergillus avenaceus	0	1
Plectosphaerellaceae	Verticillium dahliae	0	1		Aspergillaceae	Aspergillus fumigatus Af293	0	1
Pleosporaceae	Curvularia lunata m118	0	1		Aspergillaceae	Aspergillus luchuensis CBS 106.47	0	1
Pleosporaceae	Pyrenophora teres f. teres	0	1		Aspergillaceae	Aspergillus neoniger CBS 115656	0	1
Pleosporaceae	Stemphylium lycopersici	0	1		Aspergillaceae	Aspergillus parasiticus	0	1
Polyporaceae	Ganoderma boninense	0	1		Aspergillaceae	Aspergillus phoenicis ATCC 13157	0	1
Psathyrellaceae	Coprinellus micaceus	0	1		Aspergillaceae	Aspergillus saccharolyticus JOP 1030-1	0	1
Psathyrellaceae	Coprinopsis cinerea AmutBmut pab1-1	0	1		Aspergillaceae	Aspergillus sclerotialis	0	1
Psathyrellaceae	Coprinopsis cinerea okayama7#130	0	1		Aspergillaceae	Aspergillus sclerotioniger CBS 115572	0	1
Pucciniaceae	Puccinia graminis f. sp. tritici	0	1		Aspergillaceae	Aspergillus taichungensis	0	1
Pyriculariaceae	Pyricularia oryzae	0	1		Aspergillaceae	Aspergillus tamarii	0	1
Pyronemataceae	Pyronema omphalodes CBS 100304	0	1		Aspergillaceae	Aspergillus terreus	0	1
Rhizopodaceae	Rhizopus oryzae	0	1		Aspergillaceae	Aspergillus thermomutatus	0	1
Russulaceae	Lactarius quietus	0	1		Aspergillaceae	Aspergillus transmontanensis	0	1
Saccharomycetaceae	Kazachstania naganishii CBS 8797	0	1		Aspergillaceae	Aspergillus versicolor CBS 583.65	0	1
Saccharomycetaceae	Saccharomyces cerevisiae	0	1		Saccotheciaceae	Aureobasidium melanogenum CBS 110374	0	1
Saccharomycetaceae	Saccharomyces cerevisiae VL3	0	1		Saccotheciaceae	Aureobasidium namibiae CBS 147.97	0	1
Saccharomycetaceae	Saccharomycetaceae sp.	0	1		Saccotheciaceae	Aureobasidium subglaciale EXF-2481	0	1
Saccotheciaceae	Aureobasidium subglaciale EXF-2481	0	1		Auriculariaceae	Auricularia subglabra	0	1
Schizoparmaceae	Coniella lustricola	0	1		Teratosphaeriaceae	Baudoinia panamericana UAMH 10762	0	1
Sclerotiniaceae	Botryotinia convoluta	0	1		Cordycipitaceae	Beauveria bassiana ARSEF 2860	0	1
Sclerotiniaceae	Botrytis porri	0	1		Didymosphaeriaceae	Bimuria novae-zelandiae CBS 107.79	0	1
Sordariaceae	Neurospora crassa	0	1		Pleosporaceae	Bipolaris cookei	0	1
Sordariaceae	Neurospora tetrasperma FGSC 2509	0	1		Erysiphaceae	Blumeria graminis f. sp. tritici 96224	0	1
Sparassidaceae	Sparassis crispa	0	1		Gloniaceae	Cenococcum geophilum	0	1
Sporocadaceae	Neopestalotiopsis clavispora	0	1		Ceratocystidaceae	Ceratocystis cacaofunesta	0	1
Sporormiaceae	Westerdykella ornata	0	1		Chaetomiaceae	Chaetomium globosum	0	1
Stachybotryaceae	Stachybotrys chartarum IBT 40288	0	1		Chaetomiaceae	Chaetomium thermophilum var. thermophilum DSM 1495	0	1
Strophariaceae	Galerina marginata CBS 339.88	0	1		Metschnikowiaceae	Clavispora lusitaniae ATCC 42720	0	1
Suillaceae	Suillus tomentosus	0	1		Lindgomycetaceae	Clohesyomyces aquaticus	0	1
Teratosphaeriaceae	Acidomyces sp. 'richmondensis'	0	1		Glomerellaceae	Colletotrichum fructicola	0	1
Teratosphaeriaceae	Friedmanniomyces endolithicus	0	1		Glomerellaceae	Colletotrichum siamense	0	1
Teratosphaeriaceae	Hortaea werneckii	0	1		Glomerellaceae	Colletotrichum sublineola	0	1
Trichocomaceae	Talaromyces	0	1		Ancylistaceae	Conidiobolus heterosporus	0	1
Trichocomaceae	Talaromyces atroroseus	0	1		Psathyrellaceae	Coprinopsis cinerea okayama7#130	0	1
Trichocomaceae	Talaromyces cellulolyticus	0	1		Cordycipitaceae	Cordyceps fumosorosea ARSEF 2679	0	1
Trichocomaceae	Talaromyces islandicus	0	1		Cordycipitaceae	Cordyceps militaris	0	1
Trichocomaceae	Talaromyces rugulosus	0	1		Cordycipitaceae	Cordyceps militaris CM01	0	1
Trichocomaceae	Talaromyces verruculosus	0	1		Phaffomycetaceae	Cyberlindnera jadinii	0	1
Trichomonascaceae	Sugiyamaella lignohabitans	0	1		Physalacriaceae	Cylindrobasidium torrendii FP15055 ss-10	0	1
Trichomonascaceae	Sugiyamaella lignohabitans CBS 10342	0	1		Orbiliaceae	Dactylella sp.	0	1
Trimorphomycetaceae	Saitozyma sp. JCM 24511	0	1		Diaporthaceae	Diaporthe helianthi	0	1
Venturiaceae	Venturia pyrina	0	1		Didymellaceae	Didymella keratinophila	0	1
Verrucariaceae	Endocarpon pallidulum	0	1		Elsinoaceae	Elsinoe ampelina	0	1
Verrucariaceae	Endocarpon pusillum Z07020	0	1		Ajellomycetaceae	Emmonsia crescens	0	1
Wallemiaceae	Wallemia ichthyophaga	0	1		Verrucariaceae	Endocarpon pallidulum	0	1
Xylariales incertae sedis	Monosporascus sp. CRB-8-3	0	1		Clavicipitaceae	Epichloe festucae	0	1
					Clavicipitaceae	Epichloe festucae Fl1	0	1
					Eremomycetaceae	Eremomyces bilateralis CBS 781.70	0	1
					Diatrypaceae	Eutypa lata UCREL1	0	1
					Exidiaceae	Exidia glandulosa HHB12029	0	1
					unclassified Fungi	fungal sp. No.11243	0	1
					Nectriaceae	Fusarium austroafricanum	0	1
					Nectriaceae	Fusarium circinatum	0	1
					Nectriaceae	Fusarium fujikuroi	0	1
					Nectriaceae	Fusarium heterosporum	0	1
					Nectriaceae	Fusarium mangiferae	0	1
					Nectriaceae	Fusarium oxysporum f. sp. conglutinans	0	1
					Nectriaceae	Fusarium oxysporum Fo5176	0	1
					Nectriaceae	Fusarium poae	0	1
					Nectriaceae	Fusarium pseudograminearum CS3096	0	1
					Nectriaceae	Fusarium sp.	0	1
					Nectriaceae	Fusarium sp. AF-8	0	1
					Nectriaceae	Fusarium sp. FSSC_12	0	1
					Nectriaceae	Fusarium tjaetaba	0	1
					Erysiphaceae	Golovinomyces magnicellulatus	0	1
					Ophiostomataceae	Grosmannia clavigera kw1407	0	1
					Ajellomycetaceae	Helicocarpus griseus UAMH5409	0	1
					Gloeophyllales incertae sedis	Heliocybe sulcata	0	1
					Ophiocordycipitaceae	Hirsutella minnesotensis 3608	0	1
					Ajellomycetaceae	Histoplasma capsulatum G186AR	0	1
					Ajellomycetaceae	Histoplasma capsulatum H143	0	1
					Teratosphaeriaceae	Hortaea thailandica	0	1
					Debaryomycetaceae	Hyphopichia burtonii NRRL Y-1933	0	1
					Hypoxylaceae	Hypoxylon sp. CI-4A	0	1
					Hysteriaceae	Hysterium pulicare	0	1
					Nectriaceae	Ilyonectria sp.	0	1
					Endogonaceae	Jimgerdemannia lactiflua	0	1
					Parmeliaceae	Letharia lupina	0	1
					Mortierellaceae	Linnemannia exigua	0	1
					Lophiostomataceae	Lophiostoma macrostomum CBS 122681	0	1
					Didymellaceae	Macroventuria anomochaeta	0	1
					Dermateaceae	Marssonina brunnea	0	1
					Metschnikowiaceae	Metschnikowia aff. pulcherrima	0	1
					Microbotryaceae	Microbotryum silenes-dioicae	0	1
					Microdochiaceae	Microdochium bolleyi	0	1
					Clavicipitaceae	Moelleriella libera RCEF 2490	0	1
					Marasmiaceae	Moniliophthora perniciosa FA553	0	1
					Marasmiaceae	Moniliophthora roreri	0	1
					Xylariales incertae sedis	Monosporascus sp. CRB-9-2	0	1
					Mycenaceae	Mycena chlorophos	0	1
					Microsporidia incertae sedis	Nematocida sp. 1 ERTm2	0	1
					Botryosphaeriaceae	Neofusicoccum parvum UCRNP2	0	1
					Nectriaceae	Neonectria ditissima	0	1
					Sporocadaceae	Neopestalotiopsis sp.	0	1
					Sporocadaceae	Neopestalotiopsis sp. 37M	0	1
					Parmeliaceae	Nephromopsis leucostigma	0	1
					Ophiocordycipitaceae	Ophiocordyceps australis	0	1
					Ophiocordycipitaceae	Ophiocordyceps polyrhachis-furcata BCC 54312	0	1
					Ophiocordycipitaceae	Ophiocordyceps sinensis CO18	0	1
					Didymosphaeriaceae	Paraphaeosphaeria sporulosa	0	1
					Phaeosphaeriaceae	Parastagonospora nodorum SN15	0	1
					Aspergillaceae	Penicillium brasilianum	0	1
					Aspergillaceae	Penicillium nalgiovense	0	1
					Aspergillaceae	Penicillium oxalicum 114-2	0	1
					Aspergillaceae	Penicillium rolfsii	0	1
					Pertusariaceae	Pertusaria plittiana	0	1
					Phaeomoniellaceae	Phaeomoniella chlamydospora	0	1
					Strophariaceae	Pholiota conissans	0	1
					Phyllostictaceae	Phyllosticta citribraziliensis	0	1
					Phyllostictaceae	Phyllosticta paracitricarpa	0	1
					Pleomassariaceae	Pleomassaria siparia	0	1
					Pluteaceae	Pluteus cervinus	0	1
					Clavicipitaceae	Pochonia chlamydosporia 123	0	1
					Mortierellaceae	Podila minutissima	0	1
					Capnodiaceae	Polychaeton citri	0	1
					Mycosphaerellaceae	Pseudocercospora eumusae	0	1
					Pseudeurotiaceae	Pseudogymnoascus pannorum	0	1
					Pseudeurotiaceae	Pseudogymnoascus sp.	0	1
					Pseudeurotiaceae	Pseudogymnoascus sp. VKM F-4517 (FW-2822)	0	1
					Pterulaceae	Pterula gracilis	0	1
					Pleosporaceae	Pyrenophora tritici-repentis	0	1
					Pleosporaceae	Pyrenophora tritici-repentis Pt-1C-BFP	0	1
					Pyronemataceae	Pyronema omphalodes CBS 100304	0	1
					Ceratobasidiaceae	Rhizoctonia solani	0	1
					Rhizopodaceae	Rhizopus microsporus	0	1
					Sporidiobolaceae	Rhodotorula toruloides	0	1
					Helotiales incertae sedis	Rhynchosporium orthosporum	0	1
					Saccharomycetaceae	Saccharomyces cerevisiae	0	1
					Trimorphomycetaceae	Saitozyma podzolica	0	1
					Ophiostomataceae	Sporothrix brasiliensis 5110	0	1
					Stachybotryaceae	Stachybotrys chartarum IBT 40293	0	1
					Stachybotryaceae	Stachybotrys chartarum IBT 7711	0	1
					Trichomonascaceae	Sugiyamaella lignohabitans CBS 10342	0	1
					Suillaceae	Suillus spraguei	0	1
					Suillaceae	Suillus tomentosus	0	1
					Trichocomaceae	Talaromyces atroroseus	0	1
					Trichocomaceae	Talaromyces islandicus	0	1
					Trichocomaceae	Talaromyces marneffei PM1	0	1
					Trichocomaceae	Talaromyces pinophilus	0	1
					Anthracoideaceae	Testicularia cyperi	0	1
					Marasmiaceae	Tetrapyrgos nigripes	0	1
					Chaetomiaceae	Thermothielavioides terrestris NRRL 8126	0	1
					Polyporaceae	Trametes coccinea	0	1
					Tremellaceae	Tremella mesenterica DSM 1558	0	1
					Hypocreaceae	Trichoderma longibrachiatum ATCC 18648	0	1
					Pyronemataceae	Trichophaea hybrida	0	1
					Arthrodermataceae	Trichophyton benhamiae CBS 112371	0	1
					Arthrodermataceae	Trichophyton rubrum MR1459	0	1
					Tulasnellaceae	Tulasnella calospora MUT 4182	0	1
					Onygenaceae	Uncinocarpus reesii 1704	0	1
					Valsaceae	Valsa mali	0	1
					Venturiaceae	Venturia nashicola	0	1
					Sympoventuriaceae	Verruconis gallopava	0	1
					Pyronemataceae	Wilcoxina mikolae CBS 423.85	0	1
					Xylariaceae	Xylaria longipes	0	1
					Mycosphaerellaceae	Zymoseptoria brevis	0	1
					Panaceae	Panus rudis	1	0

## Sheet: TableS6
Supplementary Table S6. PFAM and DBCAN annotations of significantly differentially expressed fungal transcripts (FDR < 0.05) found between Pinus contorta needles that were asymptomatic (ASYM) vs. symptomatic (SYM) L. concolor (LC) and L. montivaga (LM).
LC_ASYM vs. LC_SYM							LM_ASYM vs. LM_SYM
query	enzyme	substrate	logFC.x	FDR	comparison		query	enzyme	substrate	logFC.x	FDR	comparison
TRINITY_DN326025_c2_g2_i6	AA2	Lignin	-10.6257	0.0378269	LC_ASYM < LC_SYM		TRINITY_DN332206_c4_g2_i1	AA1	Cellulose/Lignin	-9.25398	0.00654	LM_ASYM < LM_SYM
TRINITY_DN247824_c0_g1_i1	AA3	Cellulose/Lignin	-13.204	0.000303927	LC_ASYM < LC_SYM		TRINITY_DN304796_c1_g2_i1	AA1	Cellulose/Lignin	-10.2477	8.89e-05	LM_ASYM < LM_SYM
TRINITY_DN269615_c0_g1_i1	AA3	Cellulose/Lignin	-9.85139	0.00292932	LC_ASYM < LC_SYM		TRINITY_DN304796_c1_g2_i13	AA1	Cellulose/Lignin	-12.404	6.56e-10	LM_ASYM < LM_SYM
TRINITY_DN269615_c0_g1_i2	AA3	Cellulose/Lignin	-10.0199	0.0457007	LC_ASYM < LC_SYM		TRINITY_DN304796_c1_g2_i3	AA1	Cellulose/Lignin	-12.1528	2.46e-08	LM_ASYM < LM_SYM
TRINITY_DN620669_c0_g1_i1	AA3	Cellulose/Lignin	-10.3455	0.0300456	LC_ASYM < LC_SYM		TRINITY_DN304796_c1_g2_i7	AA1	Cellulose/Lignin	-6.72744	0.0121	LM_ASYM < LM_SYM
TRINITY_DN290018_c2_g1_i1	AA9	Cellulose	-13.3814	0.00029643	LC_ASYM < LC_SYM		TRINITY_DN293837_c0_g1_i11	AA16	Cellulose	-9.03863	0.0122	LM_ASYM < LM_SYM
TRINITY_DN306243_c2_g1_i2	AA9	Cellulose	-10.8616	0.01201	LC_ASYM < LC_SYM		TRINITY_DN330683_c2_g1_i1	AA2	Lignin	-9.51321	0.00103	LM_ASYM < LM_SYM
TRINITY_DN306243_c2_g1_i8	AA9	Cellulose	-12.4028	0.00046617	LC_ASYM < LC_SYM		TRINITY_DN330683_c2_g1_i3	AA2	Lignin	-10.1654	0.000132	LM_ASYM < LM_SYM
TRINITY_DN306243_c2_g1_i9	AA9	Cellulose	-13.2423	0.000681955	LC_ASYM < LC_SYM		TRINITY_DN330683_c2_g1_i4	AA2	Lignin	-9.27307	3.48e-06	LM_ASYM < LM_SYM
TRINITY_DN307006_c0_g1_i4	AA9	Cellulose	-10.765	0.0119656	LC_ASYM < LC_SYM		TRINITY_DN318961_c2_g1_i11	AA3	Cellulose/Lignin	-12.6035	7.14e-08	LM_ASYM < LM_SYM
TRINITY_DN307006_c0_g1_i5	AA9	Cellulose	-14.5744	0.000325014	LC_ASYM < LC_SYM		TRINITY_DN301085_c3_g4_i9	AA3	Cellulose/Lignin	-10.0374	0.00264463	LM_ASYM < LM_SYM
TRINITY_DN305641_c3_g1_i1	AA9	Cellulose	-12.8071	0.000972712	LC_ASYM < LC_SYM		TRINITY_DN318961_c2_g1_i21	AA3	Cellulose/Lignin	-9.82878	0.000397528	LM_ASYM < LM_SYM
TRINITY_DN277060_c2_g1_i3	CE16	Hemicellulose	-10.6919	0.000912115	LC_ASYM < LC_SYM		TRINITY_DN318961_c2_g1_i8	AA3	Cellulose/Lignin	-8.99915	0.00406	LM_ASYM < LM_SYM
TRINITY_DN301259_c4_g9_i2	CE3	Hemicellulose	-9.29198	0.0069447	LC_ASYM < LC_SYM		TRINITY_DN306284_c9_g2_i7	AA3	Cellulose/Lignin	-12.7015	2.32e-08	LM_ASYM < LM_SYM
TRINITY_DN330708_c3_g2_i2	CE4	Hemicellulose	-10.1313	0.0332836	LC_ASYM < LC_SYM		TRINITY_DN324696_c2_g3_i1	AA3	Cellulose/Lignin	-12.797	2.88e-06	LM_ASYM < LM_SYM
TRINITY_DN275173_c0_g1_i1	CE8	Pectin	-12.0872	0.000441175	LC_ASYM < LC_SYM		TRINITY_DN324696_c2_g3_i10	AA3	Cellulose/Lignin	-8.37292	0.0117	LM_ASYM < LM_SYM
TRINITY_DN318822_c4_g3_i2	GH1	Cellulose	-10.0668	0.0364438	LC_ASYM < LC_SYM		TRINITY_DN324696_c2_g3_i11	AA3	Cellulose/Lignin	-11.3583	1.49e-06	LM_ASYM < LM_SYM
TRINITY_DN331785_c5_g2_i5	GH10	Hemicellulose	-10.4444	0.0219736	LC_ASYM < LC_SYM		TRINITY_DN324696_c2_g3_i4	AA3	Cellulose/Lignin	-9.65386	0.000659	LM_ASYM < LM_SYM
TRINITY_DN324795_c1_g1_i1	GH106	Pectin	-11.5906	0.000592754	LC_ASYM < LC_SYM		TRINITY_DN324696_c2_g3_i6	AA3	Cellulose/Lignin	-13.2245	1.95e-10	LM_ASYM < LM_SYM
TRINITY_DN324795_c1_g1_i4	GH106	Pectin	-10.3697	0.0482131	LC_ASYM < LC_SYM		TRINITY_DN324696_c2_g3_i7	AA3	Cellulose/Lignin	-11.7118	3.15e-07	LM_ASYM < LM_SYM
TRINITY_DN328542_c6_g5_i1	GH11	Hemicellulose	-12.9714	0.000745799	LC_ASYM < LC_SYM		TRINITY_DN299949_c0_g1_i11	AA3	Cellulose/Lignin	-8.34667	0.0104	LM_ASYM < LM_SYM
TRINITY_DN305536_c0_g2_i1	GH12	Hemicellulose	-12.5626	0.000383656	LC_ASYM < LC_SYM		TRINITY_DN299949_c0_g1_i12	AA3	Cellulose/Lignin	-11.8711	2.15e-10	LM_ASYM < LM_SYM
TRINITY_DN305536_c0_g2_i2	GH12	Hemicellulose	-14.6301	0.000541298	LC_ASYM < LC_SYM		TRINITY_DN299949_c0_g1_i2	AA3	Cellulose/Lignin	-7.92652	0.0262565	LM_ASYM < LM_SYM
TRINITY_DN305536_c0_g2_i3	GH12	Hemicellulose	-14.3591	0.000451463	LC_ASYM < LC_SYM		TRINITY_DN299949_c0_g1_i3	AA3	Cellulose/Lignin	-12.5556	3.84e-08	LM_ASYM < LM_SYM
TRINITY_DN305536_c0_g2_i4	GH12	Hemicellulose	-11.7742	0.0041076	LC_ASYM < LC_SYM		TRINITY_DN299949_c0_g1_i6	AA3	Cellulose/Lignin	-12	8.16e-08	LM_ASYM < LM_SYM
TRINITY_DN307484_c0_g2_i1	GH127	Pectin	-10.1035	0.034393	LC_ASYM < LC_SYM		TRINITY_DN299949_c0_g1_i9	AA3	Cellulose/Lignin	-11.2277	4.32e-06	LM_ASYM < LM_SYM
TRINITY_DN307484_c0_g2_i11	GH127	Pectin	-9.89565	0.0408947	LC_ASYM < LC_SYM		TRINITY_DN287867_c1_g1_i8	AA5	Lignin	-12.681	5.54e-09	LM_ASYM < LM_SYM
TRINITY_DN307484_c0_g2_i3	GH127	Pectin	-10.9562	0.0265648	LC_ASYM < LC_SYM		TRINITY_DN328222_c3_g2_i11	AA7	Cellulose	-11.36	5.63e-06	LM_ASYM < LM_SYM
TRINITY_DN307484_c0_g2_i4	GH127	Pectin	-11.5962	0.00322167	LC_ASYM < LC_SYM		TRINITY_DN329903_c2_g1_i11	AA8	Cellulose	-8.56617	0.014	LM_ASYM < LM_SYM
TRINITY_DN309665_c0_g2_i1	GH13	Starch	-8.4972	0.0455444	LC_ASYM < LC_SYM		TRINITY_DN329903_c2_g1_i4	AA8	Cellulose	-8.54556	0.00786	LM_ASYM < LM_SYM
TRINITY_DN309665_c0_g2_i2	GH13	Starch	-14.1812	0.000357565	LC_ASYM < LC_SYM		TRINITY_DN275924_c0_g1_i9	AA8	Cellulose	-8.13614	0.0158727	LM_ASYM < LM_SYM
TRINITY_DN309665_c0_g2_i3	GH13	Starch	-11.368	0.00650439	LC_ASYM < LC_SYM		TRINITY_DN299415_c3_g1_i1	AA9	Cellulose	-10.0227	0.000228	LM_ASYM < LM_SYM
TRINITY_DN311664_c1_g2_i3	GH13	Starch	-14.2035	0.000371619	LC_ASYM < LC_SYM		TRINITY_DN299415_c3_g1_i2	AA9	Cellulose	-9.40232	0.000325	LM_ASYM < LM_SYM
TRINITY_DN273739_c0_g2_i1	GH131	Cellulose/Hemicellulose	-12.961	0.000786576	LC_ASYM < LC_SYM		TRINITY_DN305566_c7_g1_i3	AA9	Cellulose	-11.6533	2.19e-07	LM_ASYM < LM_SYM
TRINITY_DN311303_c8_g1_i1	GH132	Grass b-1,3-glucan	-12.4315	0.00139304	LC_ASYM < LC_SYM		TRINITY_DN307006_c0_g2_i12	AA9	Cellulose	-8.3784	0.0157	LM_ASYM < LM_SYM
TRINITY_DN311303_c8_g1_i4	GH132	Grass b-1,3-glucan	-15.4828	0.000249327	LC_ASYM < LC_SYM		TRINITY_DN307006_c0_g2_i6	AA9	Cellulose	-10.0613	0.000165	LM_ASYM < LM_SYM
TRINITY_DN311303_c8_g1_i5	GH132	Grass b-1,3-glucan	-11.8821	0.00230214	LC_ASYM < LC_SYM		TRINITY_DN312147_c5_g1_i13	CBM18	Carbohydrate Binding Module	-9.10125	5.81e-05	LM_ASYM < LM_SYM
TRINITY_DN312491_c2_g2_i1	GH132	Grass b-1,3-glucan	-9.86128	0.00239233	LC_ASYM < LC_SYM		TRINITY_DN312147_c5_g1_i15	CBM18	Carbohydrate Binding Module	-11.307	0.0392	LM_ASYM < LM_SYM
TRINITY_DN312491_c2_g2_i2	GH132	Grass b-1,3-glucan	-13.9597	0.000428173	LC_ASYM < LC_SYM		TRINITY_DN312147_c5_g1_i16	CBM18	Carbohydrate Binding Module	-12.9314	2.52e-06	LM_ASYM < LM_SYM
TRINITY_DN329198_c1_g2_i16	GH15	Starch	-11.6683	0.00320411	LC_ASYM < LC_SYM		TRINITY_DN312147_c5_g1_i17	CBM18	Carbohydrate Binding Module	-10.2388	0.000805	LM_ASYM < LM_SYM
TRINITY_DN329198_c1_g2_i2	GH15	Starch	-12.1462	0.0018347	LC_ASYM < LC_SYM		TRINITY_DN312147_c5_g1_i25	CBM18	Carbohydrate Binding Module	-12.6465	5.69e-05	LM_ASYM < LM_SYM
TRINITY_DN329198_c1_g2_i3	GH15	Starch	-11.1857	0.0209092	LC_ASYM < LC_SYM		TRINITY_DN312147_c5_g1_i26	CBM18	Carbohydrate Binding Module	-11.4294	9.38e-07	LM_ASYM < LM_SYM
TRINITY_DN315092_c2_g2_i4	GH15	Starch	-12.64	0.000291445	LC_ASYM < LC_SYM		TRINITY_DN312147_c5_g1_i4	CBM18	Carbohydrate Binding Module	-10.6351	7.93e-05	LM_ASYM < LM_SYM
TRINITY_DN298898_c3_g5_i3	GH18	Chitin	-11.2303	0.00574084	LC_ASYM < LC_SYM		TRINITY_DN312147_c5_g1_i9	CBM18	Carbohydrate Binding Module	-9.40597	0.0157	LM_ASYM < LM_SYM
TRINITY_DN298898_c3_g5_i5	GH18	Chitin	-10.9194	0.0131568	LC_ASYM < LC_SYM		TRINITY_DN316732_c2_g2_i24	CBM21	Carbohydrate Binding Module	-13.2445	2.72e-07	LM_ASYM < LM_SYM
TRINITY_DN323953_c1_g3_i9	GH18	Chitin	-10.2856	0.0249577	LC_ASYM < LC_SYM		TRINITY_DN316732_c2_g2_i25	CBM21	Carbohydrate Binding Module	-12.7611	1.7e-09	LM_ASYM < LM_SYM
TRINITY_DN307905_c0_g1_i6	GH27	Hemicellulose	-9.87192	0.0414876	LC_ASYM < LC_SYM		TRINITY_DN316732_c2_g2_i4	CBM21	Carbohydrate Binding Module	-12.376	6.01e-08	LM_ASYM < LM_SYM
TRINITY_DN317024_c0_g3_i8	GH28	Pectin	-12.3271	0.00144449	LC_ASYM < LC_SYM		TRINITY_DN316732_c2_g2_i8	CBM21	Carbohydrate Binding Module	-13.9042	1.07e-09	LM_ASYM < LM_SYM
TRINITY_DN276578_c0_g1_i3	GH3	Cellulose/Pectin	-11.627	0.00384118	LC_ASYM < LC_SYM		TRINITY_DN306300_c1_g2_i11	CBM63	Carbohydrate Binding Module	-9.06763	0.00335	LM_ASYM < LM_SYM
TRINITY_DN298002_c1_g1_i24	GH3	Cellulose/Pectin	-10.3929	0.0473612	LC_ASYM < LC_SYM		TRINITY_DN330708_c3_g2_i2	CE4	Hemicellulose	-12.3647	1.69e-08	LM_ASYM < LM_SYM
TRINITY_DN298002_c1_g1_i4	GH3	Cellulose/Pectin	-10.7385	0.0337178	LC_ASYM < LC_SYM		TRINITY_DN308800_c0_g1_i7	GH1	Cellulose	-9.85096	0.000585	LM_ASYM < LM_SYM
TRINITY_DN319681_c1_g1_i11	GH3	Cellulose/Pectin	-10.5245	0.0419721	LC_ASYM < LC_SYM		TRINITY_DN318822_c4_g1_i4	GH1	Cellulose	-8.99365	0.00306	LM_ASYM < LM_SYM
TRINITY_DN319681_c1_g1_i16	GH3	Cellulose/Pectin	-11.3987	0.00402615	LC_ASYM < LC_SYM		TRINITY_DN318822_c4_g1_i6	GH1	Cellulose	-9.54057	0.00167	LM_ASYM < LM_SYM
TRINITY_DN319681_c1_g1_i21	GH3	Cellulose/Pectin	-10.7801	0.011645	LC_ASYM < LC_SYM		TRINITY_DN320787_c2_g1_i17	GH115	Hemicellulose	-10.1537	0.000429	LM_ASYM < LM_SYM
TRINITY_DN319681_c1_g1_i4	GH3	Cellulose/Pectin	-10.7385	0.0337178	LC_ASYM < LC_SYM		TRINITY_DN320787_c2_g1_i18	GH115	Hemicellulose	-11.0181	4.01e-06	LM_ASYM < LM_SYM
TRINITY_DN319681_c1_g1_i8	GH3	Cellulose/Pectin	-10.6218	0.0148627	LC_ASYM < LC_SYM		TRINITY_DN320787_c2_g1_i1	GH115	Hemicellulose	-12.4788	3.36e-06	LM_ASYM < LM_SYM
TRINITY_DN329921_c2_g4_i1	GH3	Cellulose/Pectin	-9.88082	0.0414375	LC_ASYM < LC_SYM		TRINITY_DN320787_c2_g1_i12	GH115	Hemicellulose	-8.71261	0.000579	LM_ASYM < LM_SYM
TRINITY_DN276578_c0_g1_i5	GH3	Cellulose/Pectin	-10.6585	0.0162943	LC_ASYM < LC_SYM		TRINITY_DN320787_c2_g1_i15	GH115	Hemicellulose	-8.09396	0.0431	LM_ASYM < LM_SYM
TRINITY_DN304645_c0_g4_i1	GH35	Hemicellulose/Pectin	-9.87002	0.0434299	LC_ASYM < LC_SYM		TRINITY_DN320787_c2_g1_i9	GH115	Hemicellulose	-10.857	7.75e-06	LM_ASYM < LM_SYM
TRINITY_DN330978_c4_g1_i3	GH35	Hemicellulose/Pectin	-10.6609	0.0176252	LC_ASYM < LC_SYM		TRINITY_DN305536_c1_g2_i1	GH12	Hemicellulose	-8.18214	0.0242	LM_ASYM < LM_SYM
TRINITY_DN295799_c9_g3_i4	GH47	N-glycans	-11.4026	0.00620635	LC_ASYM < LC_SYM		TRINITY_DN307933_c0_g1_i5	GH12	Hemicellulose	-11.1069	5.04e-06	LM_ASYM < LM_SYM
TRINITY_DN295799_c9_g3_i5	GH47	N-glycans	-10.2561	0.0269019	LC_ASYM < LC_SYM		TRINITY_DN307933_c0_g1_i6	GH12	Hemicellulose	-9.20953	0.00309	LM_ASYM < LM_SYM
TRINITY_DN319076_c1_g1_i1	GH47	N-glycans	-10.9114	0.00950666	LC_ASYM < LC_SYM		TRINITY_DN319881_c0_g1_i5	GH125	Chitin	-9.47503	0.00130034	LM_ASYM < LM_SYM
TRINITY_DN320913_c2_g3_i7	GH47	N-glycans	-11.0155	0.0077107	LC_ASYM < LC_SYM		TRINITY_DN293951_c0_g2_i5	GH128	Grass b-1,3-glucan	-13.4523	8.62e-10	LM_ASYM < LM_SYM
TRINITY_DN272078_c0_g1_i2	GH5	Cellulose/Hemicellulose/Pectin	-12.4169	0.00127605	LC_ASYM < LC_SYM		TRINITY_DN293951_c0_g2_i8	GH128	Grass b-1,3-glucan	-13.7744	7.65e-10	LM_ASYM < LM_SYM
TRINITY_DN277468_c1_g2_i1	GH5	Cellulose/Hemicellulose/Pectin	-11.7589	0.00290706	LC_ASYM < LC_SYM		TRINITY_DN293951_c0_g2_i1	GH128	Grass b-1,3-glucan	-10.9882	8.04e-06	LM_ASYM < LM_SYM
TRINITY_DN277468_c1_g2_i5	GH5	Cellulose/Hemicellulose/Pectin	-9.74004	0.0015025	LC_ASYM < LC_SYM		TRINITY_DN332615_c13_g1_i1	GH13	Starch	-10.6712	2.2e-05	LM_ASYM < LM_SYM
TRINITY_DN293711_c2_g1_i8	GH5	Cellulose/Hemicellulose/Pectin	-10.2412	0.0283117	LC_ASYM < LC_SYM		TRINITY_DN332615_c13_g1_i2	GH13	Starch	-11.2715	1.02e-06	LM_ASYM < LM_SYM
TRINITY_DN296807_c4_g1_i10	GH5	Cellulose/Hemicellulose/Pectin	-10.6799	0.0245873	LC_ASYM < LC_SYM		TRINITY_DN332615_c13_g1_i5	GH13	Starch	-12.0271	2.13e-10	LM_ASYM < LM_SYM
TRINITY_DN296807_c4_g1_i13	GH5	Cellulose/Hemicellulose/Pectin	-11.6492	0.00349888	LC_ASYM < LC_SYM		TRINITY_DN332615_c13_g1_i7	GH13	Starch	-9.95337	0.000715	LM_ASYM < LM_SYM
TRINITY_DN296807_c4_g1_i15	GH5	Cellulose/Hemicellulose/Pectin	-12.2865	0.00267609	LC_ASYM < LC_SYM		TRINITY_DN328754_c5_g1_i13	GH13	Starch	-8.94169	1.34e-05	LM_ASYM < LM_SYM
TRINITY_DN296807_c4_g1_i16	GH5	Cellulose/Hemicellulose/Pectin	-13.3778	0.000876969	LC_ASYM < LC_SYM		TRINITY_DN293911_c0_g1_i2	GH131	Cellulose/Hemicellulose	-8.66544	0.012879	LM_ASYM < LM_SYM
TRINITY_DN296807_c4_g1_i2	GH5	Cellulose/Hemicellulose/Pectin	-12.0773	0.00919731	LC_ASYM < LC_SYM		TRINITY_DN293911_c0_g1_i3	GH131	Cellulose/Hemicellulose	-13.7635	1.97e-10	LM_ASYM < LM_SYM
TRINITY_DN296807_c4_g1_i26	GH5	Cellulose/Hemicellulose/Pectin	-11.1777	0.0150866	LC_ASYM < LC_SYM		TRINITY_DN293911_c0_g1_i4	GH131	Cellulose/Hemicellulose	-9.14322	0.00226441	LM_ASYM < LM_SYM
TRINITY_DN296807_c4_g1_i39	GH5	Cellulose/Hemicellulose/Pectin	-11.945	0.00209355	LC_ASYM < LC_SYM		TRINITY_DN326222_c1_g1_i12	GH132	Grass b-1,3-glucan	-9.49424	0.00969	LM_ASYM < LM_SYM
TRINITY_DN296807_c4_g1_i4	GH5	Cellulose/Hemicellulose/Pectin	-14.7049	0.000159902	LC_ASYM < LC_SYM		TRINITY_DN326222_c1_g1_i13	GH132	Grass b-1,3-glucan	-11.3512	2.72e-06	LM_ASYM < LM_SYM
TRINITY_DN296807_c4_g1_i7	GH5	Cellulose/Hemicellulose/Pectin	-11.9528	0.00211131	LC_ASYM < LC_SYM		TRINITY_DN326222_c1_g1_i15	GH132	Grass b-1,3-glucan	-12.2926	2.18e-08	LM_ASYM < LM_SYM
TRINITY_DN324876_c5_g2_i1	GH5	Cellulose/Hemicellulose/Pectin	-12.3737	0.00721285	LC_ASYM < LC_SYM		TRINITY_DN326222_c1_g1_i16	GH132	Grass b-1,3-glucan	-14.5945	2.61e-10	LM_ASYM < LM_SYM
TRINITY_DN324876_c5_g2_i3	GH5	Cellulose/Hemicellulose/Pectin	-11.6472	0.0130594	LC_ASYM < LC_SYM		TRINITY_DN326222_c1_g1_i20	GH132	Grass b-1,3-glucan	-13.2745	1.48e-10	LM_ASYM < LM_SYM
TRINITY_DN324876_c5_g2_i7	GH5	Cellulose/Hemicellulose/Pectin	-14.4601	0.000376741	LC_ASYM < LC_SYM		TRINITY_DN326222_c1_g1_i9	GH132	Grass b-1,3-glucan	-12.8946	7.43e-09	LM_ASYM < LM_SYM
TRINITY_DN323839_c1_g3_i11	GH5	Cellulose/Hemicellulose/Pectin	-11.2855	0.00745715	LC_ASYM < LC_SYM		TRINITY_DN292777_c2_g1_i1	GH15	Starch	-11.4107	1.64e-06	LM_ASYM < LM_SYM
TRINITY_DN323839_c1_g3_i12	GH5	Cellulose/Hemicellulose/Pectin	-10.0082	0.0389996	LC_ASYM < LC_SYM		TRINITY_DN315092_c2_g1_i11	GH15	Starch	-9.06781	0.0023634	LM_ASYM < LM_SYM
TRINITY_DN323839_c1_g3_i5	GH5	Cellulose/Hemicellulose/Pectin	-11.3736	0.000536363	LC_ASYM < LC_SYM		TRINITY_DN315092_c2_g1_i5	GH15	Starch	-12.3234	4.35e-06	LM_ASYM < LM_SYM
TRINITY_DN323839_c1_g3_i6	GH5	Cellulose/Hemicellulose/Pectin	-11.7717	0.00253785	LC_ASYM < LC_SYM		TRINITY_DN329198_c1_g2_i8	GH15	Starch	-10.533	6.76e-05	LM_ASYM < LM_SYM
TRINITY_DN323839_c1_g3_i8	GH5	Cellulose/Hemicellulose/Pectin	-10.9451	0.00923808	LC_ASYM < LC_SYM		TRINITY_DN312917_c1_g1_i7	GH152	b-1,3-glucan	-8.9442	0.00606885	LM_ASYM < LM_SYM
TRINITY_DN308268_c1_g4_i8	GH51	Hemicellulose/Pectin	-12.3835	0.00131074	LC_ASYM < LC_SYM		TRINITY_DN320487_c2_g2_i25	GH16	Hemicellulose	-8.55918	0.0178	LM_ASYM < LM_SYM
TRINITY_DN331293_c4_g1_i1	GH54	Hemicellulose/Pectin	-14.31	0.000328436	LC_ASYM < LC_SYM		TRINITY_DN320487_c2_g2_i4	GH16	Hemicellulose	-9.43754	0.0045	LM_ASYM < LM_SYM
TRINITY_DN319661_c11_g2_i2	GH55	Grass b-1,3-glucan	-11.0858	0.00716569	LC_ASYM < LC_SYM		TRINITY_DN320487_c2_g2_i7	GH16	Hemicellulose	-11.7927	1.15e-07	LM_ASYM < LM_SYM
TRINITY_DN296867_c8_g3_i1	GH63	N-glycans	-12.1018	0.00231357	LC_ASYM < LC_SYM		TRINITY_DN317868_c0_g1_i1	GH16	Hemicellulose	-9.56195	0.00789	LM_ASYM < LM_SYM
TRINITY_DN296867_c8_g3_i2	GH63	N-glycans	-12.3475	0.00131057	LC_ASYM < LC_SYM		TRINITY_DN332322_c18_g2_i1	GH16	Hemicellulose	-11.9628	5.31e-07	LM_ASYM < LM_SYM
TRINITY_DN288354_c0_g1_i10	GH7	Cellulose	-11.1038	0.0227919	LC_ASYM < LC_SYM		TRINITY_DN332322_c18_g2_i5	GH16	Hemicellulose	-14.7165	2.08e-10	LM_ASYM < LM_SYM
TRINITY_DN288354_c0_g1_i8	GH7	Cellulose	-10.4288	0.0197807	LC_ASYM < LC_SYM		TRINITY_DN332322_c18_g2_i6	GH16	Hemicellulose	-12.2582	4.55e-10	LM_ASYM < LM_SYM
TRINITY_DN318977_c1_g2_i1	GH7	Cellulose	-9.0647	0.00154941	LC_ASYM < LC_SYM		TRINITY_DN326794_c0_g2_i1	GH17	Grass b-1,3-glucan	-9.70787	0.000604	LM_ASYM < LM_SYM
TRINITY_DN318977_c1_g2_i2	GH7	Cellulose	-18.604	0.000118462	LC_ASYM < LC_SYM		TRINITY_DN319218_c1_g2_i11	GH17	Grass b-1,3-glucan	-14.7826	5.31e-10	LM_ASYM < LM_SYM
TRINITY_DN330388_c0_g1_i15	GH7	Cellulose	-11.6045	0.00364987	LC_ASYM < LC_SYM		TRINITY_DN319218_c1_g2_i14	GH17	Grass b-1,3-glucan	-12.2899	5.19e-08	LM_ASYM < LM_SYM
TRINITY_DN274906_c0_g1_i2	GH71	b-1,3-glucan	-10.7258	0.0133429	LC_ASYM < LC_SYM		TRINITY_DN319218_c1_g2_i19	GH17	Grass b-1,3-glucan	-8.17625	0.041	LM_ASYM < LM_SYM
TRINITY_DN288355_c1_g1_i10	GH71	b-1,3-glucan	-10.3697	0.0482131	LC_ASYM < LC_SYM		TRINITY_DN323138_c4_g2_i25	GH18	Chitin	-9.76761	0.000809293	LM_ASYM < LM_SYM
TRINITY_DN288355_c1_g1_i5	GH71	b-1,3-glucan	-10.2007	0.0295185	LC_ASYM < LC_SYM		TRINITY_DN323138_c4_g2_i3	GH18	Chitin	-8.67978	0.0183	LM_ASYM < LM_SYM
TRINITY_DN236978_c0_g1_i1	GH76	N-glycans	-11.2022	0.00637594	LC_ASYM < LC_SYM		TRINITY_DN323138_c4_g2_i32	GH18	Chitin	-8.88888	0.0363	LM_ASYM < LM_SYM
TRINITY_DN314176_c1_g1_i1	GH76	N-glycans	-12.2486	0.00158133	LC_ASYM < LC_SYM		TRINITY_DN298898_c3_g3_i2	GH18	Chitin	-11.3251	7.81e-07	LM_ASYM < LM_SYM
TRINITY_DN314176_c1_g1_i2	GH76	N-glycans	-11.9912	0.00206614	LC_ASYM < LC_SYM		TRINITY_DN314225_c3_g2_i11	GH2	Hemicellulose/Pectin	-10.3578	1.19e-08	LM_ASYM < LM_SYM
TRINITY_DN316732_c1_g3_i1	GH76	N-glycans	-10.8573	0.010952	LC_ASYM < LC_SYM		TRINITY_DN330750_c1_g1_i1	GH2	Hemicellulose/Pectin	-10.3377	7.14e-05	LM_ASYM < LM_SYM
TRINITY_DN318666_c6_g1_i16	GH76	N-glycans	-12.8252	0.00081064	LC_ASYM < LC_SYM		TRINITY_DN330750_c1_g1_i11	GH2	Hemicellulose/Pectin	-9.7886	4.16e-07	LM_ASYM < LM_SYM
TRINITY_DN323330_c0_g3_i1	GH79	Hemicellulose/Glycoproteins	-11.0219	0.00763839	LC_ASYM < LC_SYM		TRINITY_DN330750_c1_g1_i12	GH2	Hemicellulose/Pectin	-10.1674	0.000151	LM_ASYM < LM_SYM
TRINITY_DN330398_c4_g5_i10	GH81	Grass b-1,3-glucan	-12.4289	0.00117613	LC_ASYM < LC_SYM		TRINITY_DN330750_c1_g1_i2	GH2	Hemicellulose/Pectin	-8.75209	0.00524	LM_ASYM < LM_SYM
TRINITY_DN330398_c4_g5_i3	GH81	Grass b-1,3-glucan	-11.0436	0.00720315	LC_ASYM < LC_SYM		TRINITY_DN330750_c1_g1_i5	GH2	Hemicellulose/Pectin	-13.2343	1.11e-09	LM_ASYM < LM_SYM
TRINITY_DN330398_c4_g5_i8	GH81	Grass b-1,3-glucan	-10.7018	0.0350671	LC_ASYM < LC_SYM		TRINITY_DN330750_c1_g1_i8	GH2	Hemicellulose/Pectin	-10.0733	0.000188978	LM_ASYM < LM_SYM
TRINITY_DN290820_c0_g2_i5	GH92	N-glycans	-11.4697	0.00399376	LC_ASYM < LC_SYM		TRINITY_DN314225_c3_g2_i15	GH2	Hemicellulose/Pectin	-11.9767	2.6e-07	LM_ASYM < LM_SYM
TRINITY_DN316615_c0_g4_i3	GH92	N-glycans	-11.0332	0.00993748	LC_ASYM < LC_SYM		TRINITY_DN314225_c3_g2_i16	GH2	Hemicellulose/Pectin	-11.4941	0.0366	LM_ASYM < LM_SYM
TRINITY_DN307842_c4_g2_i3	GH95	Hemicellulose	-10.9286	0.0110539	LC_ASYM < LC_SYM		TRINITY_DN314225_c3_g2_i2	GH2	Hemicellulose/Pectin	-13.0028	5.75e-09	LM_ASYM < LM_SYM
TRINITY_DN295790_c1_g3_i1	GT15	Carbohydrate Synthesis	-12.7971	0.000889417	LC_ASYM < LC_SYM		TRINITY_DN314225_c3_g2_i4	GH2	Hemicellulose/Pectin	-9.26155	0.00283	LM_ASYM < LM_SYM
TRINITY_DN321807_c5_g1_i1	GT15	Carbohydrate Synthesis	-10.9821	0.00959788	LC_ASYM < LC_SYM		TRINITY_DN314225_c3_g2_i5	GH2	Hemicellulose/Pectin	-13.9258	4.68e-10	LM_ASYM < LM_SYM
TRINITY_DN321807_c5_g1_i3	GT15	Carbohydrate Synthesis	-14.0995	0.000407703	LC_ASYM < LC_SYM		TRINITY_DN314225_c3_g2_i8	GH2	Hemicellulose/Pectin	-11.3143	3.18e-05	LM_ASYM < LM_SYM
TRINITY_DN331202_c3_g1_i1	GT15	Carbohydrate Synthesis	-10.4675	0.0194077	LC_ASYM < LC_SYM		TRINITY_DN314225_c3_g2_i9	GH2	Hemicellulose/Pectin	-11.141	1.92e-06	LM_ASYM < LM_SYM
TRINITY_DN331202_c3_g1_i19	GT15	Carbohydrate Synthesis	-10.6451	0.0372143	LC_ASYM < LC_SYM		TRINITY_DN307905_c0_g2_i15	GH27	Hemicellulose	-13.5615	8.4e-10	LM_ASYM < LM_SYM
TRINITY_DN303751_c0_g2_i6	GT2	Carbohydrate Synthesis	-13.798	0.000451809	LC_ASYM < LC_SYM		TRINITY_DN315797_c1_g5_i5	GH28	Pectin	-8.24755	0.0222549	LM_ASYM < LM_SYM
TRINITY_DN292557_c0_g1_i1	GT2	Carbohydrate Synthesis	-10.6257	0.0378269	LC_ASYM < LC_SYM		TRINITY_DN317024_c0_g4_i12	GH28	Pectin	-9.20301	0.00744	LM_ASYM < LM_SYM
TRINITY_DN292557_c0_g1_i2	GT2	Carbohydrate Synthesis	-13.5638	0.000475079	LC_ASYM < LC_SYM		TRINITY_DN317024_c0_g4_i9	GH28	Pectin	-8.26622	0.0312	LM_ASYM < LM_SYM
TRINITY_DN298299_c4_g3_i1	GT2	Carbohydrate Synthesis	-14.2908	0.000360093	LC_ASYM < LC_SYM		TRINITY_DN317024_c0_g4_i11	GH28	Pectin	-10.3592	0.000288	LM_ASYM < LM_SYM
TRINITY_DN301556_c3_g2_i1	GT2	Carbohydrate Synthesis	-14.5618	0.000325043	LC_ASYM < LC_SYM		TRINITY_DN317024_c0_g4_i4	GH28	Pectin	-11.5989	5e-06	LM_ASYM < LM_SYM
TRINITY_DN301556_c3_g2_i3	GT2	Carbohydrate Synthesis	-10.9331	0.00236915	LC_ASYM < LC_SYM		TRINITY_DN317024_c0_g4_i5	GH28	Pectin	-10.3066	0.000195134	LM_ASYM < LM_SYM
TRINITY_DN303606_c0_g4_i1	GT2	Carbohydrate Synthesis	-10.9088	0.0280478	LC_ASYM < LC_SYM		TRINITY_DN317024_c0_g4_i8	GH28	Pectin	-13.5995	2.7e-08	LM_ASYM < LM_SYM
TRINITY_DN303606_c0_g4_i2	GT2	Carbohydrate Synthesis	-12.8313	0.000833463	LC_ASYM < LC_SYM		TRINITY_DN327864_c1_g3_i6	GH28	Pectin	-9.73713	0.000491	LM_ASYM < LM_SYM
TRINITY_DN321333_c2_g1_i1	GT2	Carbohydrate Synthesis	-11.4475	0.0058248	LC_ASYM < LC_SYM		TRINITY_DN283945_c0_g4_i5	GH3	Cellulose/Pectin	-8.67978	0.0183	LM_ASYM < LM_SYM
TRINITY_DN321333_c2_g1_i2	GT2	Carbohydrate Synthesis	-11.7209	0.00250725	LC_ASYM < LC_SYM		TRINITY_DN276692_c0_g2_i5	GH3	Cellulose/Pectin	-8.38766	0.00973	LM_ASYM < LM_SYM
TRINITY_DN321333_c2_g1_i6	GT2	Carbohydrate Synthesis	-9.40271	0.0178992	LC_ASYM < LC_SYM		TRINITY_DN302857_c1_g1_i1	GH3	Cellulose/Pectin	-12.1507	3.16e-08	LM_ASYM < LM_SYM
TRINITY_DN281923_c2_g11_i1	GT20	Carbohydrate Synthesis	-13.78	0.000463273	LC_ASYM < LC_SYM		TRINITY_DN302857_c1_g1_i2	GH3	Cellulose/Pectin	-10.2011	0.000115	LM_ASYM < LM_SYM
TRINITY_DN294861_c5_g5_i1	GT20	Carbohydrate Synthesis	-12.5649	0.00117086	LC_ASYM < LC_SYM		TRINITY_DN302857_c1_g1_i3	GH3	Cellulose/Pectin	-13.3429	1.39e-08	LM_ASYM < LM_SYM
TRINITY_DN294861_c5_g5_i2	GT20	Carbohydrate Synthesis	-11.1773	0.00872003	LC_ASYM < LC_SYM		TRINITY_DN302857_c1_g1_i5	GH3	Cellulose/Pectin	-10.6443	3.31e-05	LM_ASYM < LM_SYM
TRINITY_DN294861_c5_g5_i3	GT20	Carbohydrate Synthesis	-14.3922	0.00036602	LC_ASYM < LC_SYM		TRINITY_DN302857_c1_g1_i6	GH3	Cellulose/Pectin	-9.21968	0.00207111	LM_ASYM < LM_SYM
TRINITY_DN319222_c1_g3_i1	GT20	Carbohydrate Synthesis	-10.9361	0.00933827	LC_ASYM < LC_SYM		TRINITY_DN302857_c1_g1_i7	GH3	Cellulose/Pectin	-11.4944	3.75e-07	LM_ASYM < LM_SYM
TRINITY_DN319222_c1_g3_i11	GT20	Carbohydrate Synthesis	-10.6285	0.0162372	LC_ASYM < LC_SYM		TRINITY_DN302857_c1_g1_i8	GH3	Cellulose/Pectin	-10.4225	4.71e-05	LM_ASYM < LM_SYM
TRINITY_DN319222_c1_g3_i12	GT20	Carbohydrate Synthesis	-11.5946	0.00369169	LC_ASYM < LC_SYM		TRINITY_DN302857_c1_g1_i9	GH3	Cellulose/Pectin	-9.35281	0.00152	LM_ASYM < LM_SYM
TRINITY_DN319222_c1_g3_i2	GT20	Carbohydrate Synthesis	-10.2638	0.00144109	LC_ASYM < LC_SYM		TRINITY_DN327527_c3_g2_i2	GH3	Cellulose/Pectin	-10.4217	4.27e-05	LM_ASYM < LM_SYM
TRINITY_DN319222_c1_g3_i7	GT20	Carbohydrate Synthesis	-12.1921	0.00155457	LC_ASYM < LC_SYM		TRINITY_DN289437_c0_g2_i1	GH3	Cellulose/Pectin	-11.4031	2.01e-05	LM_ASYM < LM_SYM
TRINITY_DN319222_c1_g3_i8	GT20	Carbohydrate Synthesis	-11.7842	0.00326427	LC_ASYM < LC_SYM		TRINITY_DN289437_c0_g2_i2	GH3	Cellulose/Pectin	-10.112	0.000351	LM_ASYM < LM_SYM
TRINITY_DN299115_c2_g1_i2	GT22	Carbohydrate Synthesis	-10.6717	0.0175775	LC_ASYM < LC_SYM		TRINITY_DN289437_c0_g2_i4	GH3	Cellulose/Pectin	-8.83462	0.0188738	LM_ASYM < LM_SYM
TRINITY_DN324676_c2_g4_i3	GT22	Carbohydrate Synthesis	-10.9646	0.00975212	LC_ASYM < LC_SYM		TRINITY_DN289437_c0_g2_i5	GH3	Cellulose/Pectin	-12.9274	2.56e-09	LM_ASYM < LM_SYM
TRINITY_DN330708_c2_g1_i3	GT22	Carbohydrate Synthesis	-11.0021	0.0252109	LC_ASYM < LC_SYM		TRINITY_DN307515_c1_g1_i11	GH31	Hemicellulose/Pectin	-9.01505	0.00419	LM_ASYM < LM_SYM
TRINITY_DN330708_c2_g1_i5	GT22	Carbohydrate Synthesis	-13.3686	0.000526446	LC_ASYM < LC_SYM		TRINITY_DN327579_c0_g1_i3	GH31	Hemicellulose/Pectin	-10.1727	0.000871	LM_ASYM < LM_SYM
TRINITY_DN331004_c5_g3_i2	GT24	Carbohydrate Synthesis	-11.0171	0.0247706	LC_ASYM < LC_SYM		TRINITY_DN307533_c0_g1_i1	GH31	Hemicellulose/Pectin	-9.99819	0.000496	LM_ASYM < LM_SYM
TRINITY_DN331004_c5_g3_i9	GT24	Carbohydrate Synthesis	-11.989	0.00208692	LC_ASYM < LC_SYM		TRINITY_DN307533_c0_g1_i3	GH31	Hemicellulose/Pectin	-13.9988	1.28e-10	LM_ASYM < LM_SYM
TRINITY_DN327055_c6_g3_i1	GT3	Carbohydrate Synthesis	-10.8276	0.0105499	LC_ASYM < LC_SYM		TRINITY_DN307533_c0_g1_i4	GH31	Hemicellulose/Pectin	-13.0418	1.22e-07	LM_ASYM < LM_SYM
TRINITY_DN327055_c6_g3_i3	GT3	Carbohydrate Synthesis	-11.976	0.00247688	LC_ASYM < LC_SYM		TRINITY_DN330978_c4_g1_i10	GH35	Hemicellulose/Pectin	-11.8351	2.6e-06	LM_ASYM < LM_SYM
TRINITY_DN327055_c6_g3_i4	GT3	Carbohydrate Synthesis	-11.2571	0.009668	LC_ASYM < LC_SYM		TRINITY_DN330978_c4_g1_i5	GH35	Hemicellulose/Pectin	-11.448	5.02e-07	LM_ASYM < LM_SYM
TRINITY_DN327055_c6_g3_i5	GT3	Carbohydrate Synthesis	-10.3051	0.0236564	LC_ASYM < LC_SYM		TRINITY_DN330978_c4_g1_i9	GH35	Hemicellulose/Pectin	-10.3767	0.000108	LM_ASYM < LM_SYM
TRINITY_DN310970_c0_g2_i3	GT32	Carbohydrate Synthesis	-8.68382	0.0026849	LC_ASYM < LC_SYM		TRINITY_DN304645_c0_g1_i12	GH35	Hemicellulose/Pectin	-8.39515	0.0116	LM_ASYM < LM_SYM
TRINITY_DN332708_c21_g3_i3	GT32	Carbohydrate Synthesis	-11.1091	0.0109283	LC_ASYM < LC_SYM		TRINITY_DN304645_c0_g1_i3	GH35	Hemicellulose/Pectin	-10.6409	1.5e-08	LM_ASYM < LM_SYM
TRINITY_DN309649_c0_g1_i3	GT39	Carbohydrate Synthesis	-13.7106	0.00048024	LC_ASYM < LC_SYM		TRINITY_DN304645_c0_g1_i6	GH35	Hemicellulose/Pectin	-12.6243	3.83e-08	LM_ASYM < LM_SYM
TRINITY_DN327158_c7_g1_i1	GT39	Carbohydrate Synthesis	-11.0399	0.00839343	LC_ASYM < LC_SYM		TRINITY_DN288689_c1_g1_i5	GH36	Hemicellulose	-11.4324	6.02e-07	LM_ASYM < LM_SYM
TRINITY_DN327807_c1_g4_i3	GT4	Carbohydrate Synthesis	-11.9053	0.0024873	LC_ASYM < LC_SYM		TRINITY_DN280318_c0_g2_i1	GH43	Hemicellulose/Pectin	-7.64502	0.00103562	LM_ASYM < LM_SYM
TRINITY_DN327904_c7_g1_i1	GT4	Carbohydrate Synthesis	-13.1834	0.000612088	LC_ASYM < LC_SYM		TRINITY_DN331132_c5_g2_i2	GH43	Hemicellulose/Pectin	-9.4022	0.00138	LM_ASYM < LM_SYM
TRINITY_DN327904_c7_g1_i3	GT4	Carbohydrate Synthesis	-8.55906	0.0159967	LC_ASYM < LC_SYM		TRINITY_DN296830_c3_g2_i2	GH43	Hemicellulose/Pectin	-12.5352	3.83e-07	LM_ASYM < LM_SYM
TRINITY_DN314861_c6_g1_i11	GT41	Carbohydrate Synthesis	-11.9749	0.00205636	LC_ASYM < LC_SYM		TRINITY_DN321526_c0_g2_i19	GH45	Cellulose	-9.3138	0.00161	LM_ASYM < LM_SYM
TRINITY_DN311594_c2_g1_i18	GT50	Carbohydrate Synthesis	-12.8615	0.000911354	LC_ASYM < LC_SYM		TRINITY_DN321526_c0_g2_i23	GH45	Cellulose	-8.50742	0.0223678	LM_ASYM < LM_SYM
TRINITY_DN298057_c1_g1_i3	GT57	Carbohydrate Synthesis	-10.9665	0.0110893	LC_ASYM < LC_SYM		TRINITY_DN321526_c0_g2_i27	GH45	Cellulose	-9.92969	0.000407	LM_ASYM < LM_SYM
TRINITY_DN298057_c1_g1_i5	GT57	Carbohydrate Synthesis	-12.1969	0.00179739	LC_ASYM < LC_SYM		TRINITY_DN321526_c0_g2_i29	GH45	Cellulose	-9.47735	0.00475239	LM_ASYM < LM_SYM
TRINITY_DN298057_c1_g1_i6	GT57	Carbohydrate Synthesis	-11.8261	0.00351433	LC_ASYM < LC_SYM		TRINITY_DN321526_c0_g2_i4	GH45	Cellulose	-8.18654	0.0213	LM_ASYM < LM_SYM
TRINITY_DN285555_c0_g2_i1	GT58	Carbohydrate Synthesis	-11.6519	0.0040133	LC_ASYM < LC_SYM		TRINITY_DN321526_c0_g2_i45	GH45	Cellulose	-9.05322	0.00646081	LM_ASYM < LM_SYM
TRINITY_DN285555_c0_g2_i2	GT58	Carbohydrate Synthesis	-11.1447	0.00750018	LC_ASYM < LC_SYM		TRINITY_DN320828_c2_g1_i1	GH47	N-glycans	-13.7688	6.22e-10	LM_ASYM < LM_SYM
TRINITY_DN329257_c1_g1_i11	GT8	Carbohydrate Synthesis	-10.7385	0.0337178	LC_ASYM < LC_SYM		TRINITY_DN320828_c2_g1_i2	GH47	N-glycans	-10.3546	6.94e-05	LM_ASYM < LM_SYM
TRINITY_DN329257_c1_g1_i16	GT8	Carbohydrate Synthesis	-11.3428	0.00547664	LC_ASYM < LC_SYM		TRINITY_DN299892_c1_g1_i17	GH47	N-glycans	-9.33578	0.00161	LM_ASYM < LM_SYM
TRINITY_DN329257_c1_g1_i4	GT8	Carbohydrate Synthesis	-10.7216	0.0126985	LC_ASYM < LC_SYM		TRINITY_DN299892_c1_g1_i23	GH47	N-glycans	-9.01756	0.0141	LM_ASYM < LM_SYM
TRINITY_DN269615_c0_g1_i1	AA8	Cellulose	-9.85139	0.00292932	LC_ASYM < LC_SYM		TRINITY_DN299892_c1_g1_i9	GH47	N-glycans	-8.97171	0.00437	LM_ASYM < LM_SYM
TRINITY_DN269615_c0_g1_i2	AA8	Cellulose	-10.0199	0.0457007	LC_ASYM < LC_SYM		TRINITY_DN320828_c2_g1_i3	GH47	N-glycans	-10.6093	0.000139	LM_ASYM < LM_SYM
TRINITY_DN290018_c2_g1_i1	CBM1	Carbohydrate Binding Module	-13.3814	0.00029643	LC_ASYM < LC_SYM		TRINITY_DN319076_c1_g2_i3	GH47	N-glycans	-10.5668	2.88e-05	LM_ASYM < LM_SYM
TRINITY_DN273739_c0_g2_i1	CBM1	Carbohydrate Binding Module	-12.961	0.000786576	LC_ASYM < LC_SYM		TRINITY_DN319076_c1_g2_i6	GH47	N-glycans	-10.4809	7.68e-05	LM_ASYM < LM_SYM
TRINITY_DN330388_c0_g1_i15	CBM1	Carbohydrate Binding Module	-11.6045	0.00364987	LC_ASYM < LC_SYM		TRINITY_DN292000_c4_g3_i1	GH47	N-glycans	-12.4245	1.16e-08	LM_ASYM < LM_SYM
TRINITY_DN288355_c1_g1_i10	CBM1	Carbohydrate Binding Module	-10.3697	0.0482131	LC_ASYM < LC_SYM		TRINITY_DN327573_c2_g1_i2	GH5	Cellulose/Hemicellulose/Pectin	-9.89154	0.00034	LM_ASYM < LM_SYM
TRINITY_DN288355_c1_g1_i5	CBM1	Carbohydrate Binding Module	-10.2007	0.0295185	LC_ASYM < LC_SYM		TRINITY_DN327573_c2_g1_i6	GH5	Cellulose/Hemicellulose/Pectin	-8.63795	0.0146	LM_ASYM < LM_SYM
TRINITY_DN330708_c3_g2_i2	CBM18	Carbohydrate Binding Module	-10.1313	0.0332836	LC_ASYM < LC_SYM		TRINITY_DN277388_c0_g2_i12	GH5	Cellulose/Hemicellulose/Pectin	-8.56869	0.044	LM_ASYM < LM_SYM
TRINITY_DN315092_c2_g2_i4	CBM20	Carbohydrate Binding Module	-12.64	0.000291445	LC_ASYM < LC_SYM		TRINITY_DN277388_c0_g2_i7	GH5	Cellulose/Hemicellulose/Pectin	-8.73123	1.9e-05	LM_ASYM < LM_SYM
TRINITY_DN331293_c4_g1_i1	CBM42	Carbohydrate Binding Module	-14.31	0.000328436	LC_ASYM < LC_SYM		TRINITY_DN293711_c2_g2_i7	GH5	Cellulose/Hemicellulose/Pectin	-8.06281	0.0381	LM_ASYM < LM_SYM
TRINITY_DN311664_c1_g2_i3	CBM48	Carbohydrate Binding Module	-14.2035	0.000371619	LC_ASYM < LC_SYM		TRINITY_DN297927_c2_g1_i11	GH5	Cellulose/Hemicellulose/Pectin	-10.3546	0.00024	LM_ASYM < LM_SYM
TRINITY_DN309665_c0_g2_i1	GH133	Glycogen	-8.4972	0.0455444	LC_ASYM < LC_SYM		TRINITY_DN297927_c2_g1_i12	GH5	Cellulose/Hemicellulose/Pectin	-12.2599	4.09e-07	LM_ASYM < LM_SYM
TRINITY_DN309665_c0_g2_i2	GH133	Glycogen	-14.1812	0.000357565	LC_ASYM < LC_SYM		TRINITY_DN297927_c2_g1_i2	GH5	Cellulose/Hemicellulose/Pectin	-11.3611	1.63e-05	LM_ASYM < LM_SYM
TRINITY_DN309665_c0_g2_i3	GH133	Glycogen	-11.368	0.00650439	LC_ASYM < LC_SYM		TRINITY_DN297927_c2_g1_i5	GH5	Cellulose/Hemicellulose/Pectin	-11.3557	0.000172	LM_ASYM < LM_SYM
TRINITY_DN278134_c0_g1_i1	PF00561:alpha/beta hydrolase fold;PF12146:Serine aminopeptidase, S33	protein	-12.8495	0.000889334	LC_ASYM < LC_SYM		TRINITY_DN297927_c2_g1_i7	GH5	Cellulose/Hemicellulose/Pectin	-16.3495	1.06e-08	LM_ASYM < LM_SYM
TRINITY_DN281678_c0_g2_i1	PF17771:ADAM cysteine-rich domain;PF13688:Metallo-peptidase family M12;PF13574:Metallo-peptidase family M12B Reprolysin-like;PF13583:Metallo-peptidase family M12B Reprolysin-like;PF01421:Reprolysin (M12B) family zinc metalloprotease	protein	-10.7466	0.0127442	LC_ASYM < LC_SYM		TRINITY_DN323839_c1_g1_i11	GH5	Cellulose/Hemicellulose/Pectin	-8.31213	0.0113	LM_ASYM < LM_SYM
TRINITY_DN281827_c5_g1_i1	PF04573:Signal peptidase subunit	protein	-11.2911	0.000666295	LC_ASYM < LC_SYM		TRINITY_DN323839_c1_g1_i5	GH5	Cellulose/Hemicellulose/Pectin	-9.03648	0.00314	LM_ASYM < LM_SYM
TRINITY_DN284057_c1_g1_i1	PF00450:Serine carboxypeptidase	protein	-11.8633	0.00271939	LC_ASYM < LC_SYM		TRINITY_DN331341_c2_g2_i15	GH51	Hemicellulose/Pectin	-9.30308	0.00525	LM_ASYM < LM_SYM
TRINITY_DN284057_c1_g1_i4	PF00450:Serine carboxypeptidase	protein	-11.056	0.00708945	LC_ASYM < LC_SYM		TRINITY_DN330908_c3_g2_i15	GH51	Hemicellulose/Pectin	-13.1735	5.94e-09	LM_ASYM < LM_SYM
TRINITY_DN285420_c2_g1_i1	PF03571:Peptidase family M49	protein	-10.0775	0.0327941	LC_ASYM < LC_SYM		TRINITY_DN330908_c3_g2_i2	GH51	Hemicellulose/Pectin	-9.87189	0.000561	LM_ASYM < LM_SYM
TRINITY_DN285420_c2_g1_i2	PF03571:Peptidase family M49	protein	-10.4844	0.0233954	LC_ASYM < LC_SYM		TRINITY_DN330908_c3_g2_i25	GH51	Hemicellulose/Pectin	-9.57639	0.00678	LM_ASYM < LM_SYM
TRINITY_DN287473_c5_g2_i2	PF12146:Serine aminopeptidase, S33	protein	-12.0117	0.00208253	LC_ASYM < LC_SYM		TRINITY_DN330908_c3_g2_i14	GH51	Hemicellulose/Pectin	-12.1463	1.69e-07	LM_ASYM < LM_SYM
TRINITY_DN295844_c4_g4_i1	PF01546:Peptidase family M20/M25/M40	protein	-10.9601	0.0100043	LC_ASYM < LC_SYM		TRINITY_DN314044_c1_g2_i25	GH55	Grass b-1,3-glucan	-10.4227	0.000799	LM_ASYM < LM_SYM
TRINITY_DN296298_c3_g2_i1	PF05388:Carboxypeptidase Y pro-peptide;PF00450:Serine carboxypeptidase	protein	-11.0354	0.00941655	LC_ASYM < LC_SYM		TRINITY_DN314044_c1_g2_i28	GH55	Grass b-1,3-glucan	-11.6661	2.06e-07	LM_ASYM < LM_SYM
TRINITY_DN297026_c1_g1_i1	PF01828:Peptidase A4 family	protein	-10.1275	0.0329554	LC_ASYM < LC_SYM		TRINITY_DN305345_c2_g2_i5	GH6	Cellulose	-8.49263	0.0359097	LM_ASYM < LM_SYM
TRINITY_DN307001_c3_g2_i1	PF00930:Dipeptidyl peptidase IV (DPP IV) N-terminal region;PF00326:Prolyl oligopeptidase family	protein	-9.68128	0.00344148	LC_ASYM < LC_SYM		TRINITY_DN305345_c2_g2_i8	GH6	Cellulose	-10.0434	0.000183	LM_ASYM < LM_SYM
TRINITY_DN307001_c3_g2_i4	PF00930:Dipeptidyl peptidase IV (DPP IV) N-terminal region;PF00326:Prolyl oligopeptidase family	protein	-11.2057	0.00696579	LC_ASYM < LC_SYM		TRINITY_DN290724_c4_g1_i2	GH62	Hemicellulose/Pectin	-10.8696	8.92e-06	LM_ASYM < LM_SYM
TRINITY_DN309615_c1_g2_i1	PF01828:Peptidase A4 family	protein	-15.0315	0.000297044	LC_ASYM < LC_SYM		TRINITY_DN296867_c8_g2_i1	GH63	N-glycans	-11.3664	1.16e-06	LM_ASYM < LM_SYM
TRINITY_DN313215_c5_g1_i1	PF05576:PS-10 peptidase S37;PF05577:Serine carboxypeptidase S28	protein	-10.2845	0.0276164	LC_ASYM < LC_SYM		TRINITY_DN296867_c8_g2_i2	GH63	N-glycans	-9.82676	2.52e-08	LM_ASYM < LM_SYM
TRINITY_DN313215_c5_g1_i10	PF05576:PS-10 peptidase S37	protein	-10.4787	0.0200479	LC_ASYM < LC_SYM		TRINITY_DN296867_c8_g2_i3	GH63	N-glycans	-13.9644	4.22e-09	LM_ASYM < LM_SYM
TRINITY_DN313215_c5_g1_i11	PF05576:PS-10 peptidase S37	protein	-10.9869	0.0255835	LC_ASYM < LC_SYM		TRINITY_DN297469_c5_g2_i1	GH64	Grass b-1,3-glucan	-10.6871	2.91e-05	LM_ASYM < LM_SYM
TRINITY_DN313215_c5_g1_i3	PF05576:PS-10 peptidase S37;PF05577:Serine carboxypeptidase S28	protein	-10.3697	0.0482131	LC_ASYM < LC_SYM		TRINITY_DN326443_c1_g3_i1	GH65	Starch	-11.0941	3.44e-06	LM_ASYM < LM_SYM
TRINITY_DN314333_c3_g5_i2	PF01546:Peptidase family M20/M25/M40	protein	-9.73691	0.0491066	LC_ASYM < LC_SYM		TRINITY_DN326443_c1_g3_i2	GH65	Starch	-10.1815	0.000128	LM_ASYM < LM_SYM
TRINITY_DN314700_c0_g3_i10	PF02127:Aminopeptidase I zinc metalloprotease (M18)	protein	-9.42076	0.00169154	LC_ASYM < LC_SYM		TRINITY_DN326443_c1_g3_i4	GH65	Starch	-10.1325	0.000452	LM_ASYM < LM_SYM
TRINITY_DN314700_c0_g3_i6	PF02127:Aminopeptidase I zinc metalloprotease (M18)	protein	-11.0667	0.0086928	LC_ASYM < LC_SYM		TRINITY_DN323819_c2_g1_i12	GH7	Cellulose	-10.1113	0.000164	LM_ASYM < LM_SYM
TRINITY_DN314700_c0_g3_i7	PF02127:Aminopeptidase I zinc metalloprotease (M18)	protein	-10.4939	0.0212049	LC_ASYM < LC_SYM		TRINITY_DN323819_c2_g1_i14	GH7	Cellulose	-10.7964	3.03e-05	LM_ASYM < LM_SYM
TRINITY_DN320149_c1_g2_i1	PF00675:Insulinase (Peptidase family M16)	protein	-13.4606	0.000535939	LC_ASYM < LC_SYM		TRINITY_DN323819_c2_g1_i18	GH7	Cellulose	-10.3077	9.98e-05	LM_ASYM < LM_SYM
TRINITY_DN321239_c0_g2_i2	PF03051:Peptidase C1-like family	protein	-11.3428	0.0086928	LC_ASYM < LC_SYM		TRINITY_DN323819_c2_g1_i5	GH7	Cellulose	-9.757	0.000512	LM_ASYM < LM_SYM
TRINITY_DN321239_c0_g2_i3	PF03051:Peptidase C1-like family	protein	-10.3692	0.026306	LC_ASYM < LC_SYM		TRINITY_DN318977_c1_g1_i18	GH7	Cellulose	-12.8797	6.22e-06	LM_ASYM < LM_SYM
TRINITY_DN321239_c0_g2_i4	PF03051:Peptidase C1-like family	protein	-11.7791	0.00298716	LC_ASYM < LC_SYM		TRINITY_DN318977_c1_g1_i22	GH7	Cellulose	-11.6227	6.75e-07	LM_ASYM < LM_SYM
TRINITY_DN322415_c0_g2_i3	PF05903:PPPDE putative peptidase domain;PF08324:PUL domain	protein	-11.3228	0.00486337	LC_ASYM < LC_SYM		TRINITY_DN318977_c1_g1_i25	GH7	Cellulose	-10.5031	2.66e-06	LM_ASYM < LM_SYM
TRINITY_DN322415_c0_g2_i4	PF05903:PPPDE putative peptidase domain	protein	-10.4317	0.022188	LC_ASYM < LC_SYM		TRINITY_DN318977_c1_g1_i5	GH7	Cellulose	-9.42527	0.00415	LM_ASYM < LM_SYM
TRINITY_DN324021_c1_g2_i2	PF01432:Peptidase family M3	protein	-11.3395	0.00518199	LC_ASYM < LC_SYM		TRINITY_DN330388_c0_g1_i20	GH7	Cellulose	-12.4968	0.0466	LM_ASYM < LM_SYM
TRINITY_DN324263_c5_g2_i2	PF08367:Peptidase M16C associated	protein	-11.7175	0.00040245	LC_ASYM < LC_SYM		TRINITY_DN330388_c0_g1_i22	GH7	Cellulose	-13.5303	0.00181	LM_ASYM < LM_SYM
TRINITY_DN324263_c5_g2_i3	PF08367:Peptidase M16C associated	protein	-13.0425	0.000892643	LC_ASYM < LC_SYM		TRINITY_DN298907_c2_g4_i1	GH76	N-glycans	-8.6021	0.0103187	LM_ASYM < LM_SYM
TRINITY_DN324957_c0_g1_i11	PF05193:Peptidase M16 inactive domain	protein	-10.6643	0.0364438	LC_ASYM < LC_SYM		TRINITY_DN318666_c6_g1_i21	GH76	N-glycans	-9.62437	0.0018	LM_ASYM < LM_SYM
TRINITY_DN324957_c0_g1_i15	PF05193:Peptidase M16 inactive domain	protein	-11.6808	0.00272292	LC_ASYM < LC_SYM		TRINITY_DN314176_c1_g2_i1	GH76	N-glycans	-11.5205	3.59e-07	LM_ASYM < LM_SYM
TRINITY_DN324957_c0_g1_i17	PF05193:Peptidase M16 inactive domain	protein	-11.4625	0.015603	LC_ASYM < LC_SYM		TRINITY_DN314176_c1_g2_i4	GH76	N-glycans	-11.0607	4.01e-06	LM_ASYM < LM_SYM
TRINITY_DN324957_c0_g1_i2	PF05193:Peptidase M16 inactive domain	protein	-10.0138	0.0364438	LC_ASYM < LC_SYM		TRINITY_DN314176_c1_g2_i5	GH76	N-glycans	-8.90413	0.00621	LM_ASYM < LM_SYM
TRINITY_DN324957_c0_g1_i3	PF05193:Peptidase M16 inactive domain	protein	-11.6876	0.000510443	LC_ASYM < LC_SYM		TRINITY_DN314176_c1_g2_i6	GH76	N-glycans	-8.56617	0.014	LM_ASYM < LM_SYM
TRINITY_DN326483_c1_g1_i7	PF07910:Peptidase family C78	protein	-11.7098	0.00297723	LC_ASYM < LC_SYM		TRINITY_DN323330_c0_g2_i7	GH79	Hemicellulose/Glycoproteins	-13.521	1.06e-09	LM_ASYM < LM_SYM
TRINITY_DN327845_c0_g8_i1	PF01828:Peptidase A4 family	protein	-12.093	0.000440212	LC_ASYM < LC_SYM		TRINITY_DN332534_c7_g3_i1	GH92	N-glycans	-10.0484	2.67e-07	LM_ASYM < LM_SYM
TRINITY_DN328256_c1_g1_i1	PF11838:ERAP1-like C-terminal domain;PF01433:Peptidase family M1 domain	protein	-13.4485	0.000572319	LC_ASYM < LC_SYM		TRINITY_DN307842_c4_g2_i5	GH95	Hemicellulose	-10.8075	1.27e-05	LM_ASYM < LM_SYM
TRINITY_DN328256_c1_g1_i4	PF11838:ERAP1-like C-terminal domain;PF01433:Peptidase family M1 domain	protein	-12.8813	0.000806155	LC_ASYM < LC_SYM		TRINITY_DN318867_c1_g6_i2	GT1	Carbohydrate Synthesis	-9.69956	4.82e-06	LM_ASYM < LM_SYM
TRINITY_DN328256_c1_g1_i5	PF11838:ERAP1-like C-terminal domain;PF01433:Peptidase family M1 domain	protein	-10.9992	0.0100378	LC_ASYM < LC_SYM		TRINITY_DN324514_c1_g2_i1	GT1	Carbohydrate Synthesis	-10.6895	4.84e-05	LM_ASYM < LM_SYM
TRINITY_DN297026_c2_g1_i5	PF16491:CAAX prenyl protease N-terminal, five membrane helices;PF01435:Peptidase family M48	protein	-13.0758	0.000715698	LC_ASYM < LC_SYM		TRINITY_DN295790_c1_g2_i6	GT15	Carbohydrate Synthesis	-11.8641	1.44e-07	LM_ASYM < LM_SYM
TRINITY_DN297026_c2_g1_i6	PF16491:CAAX prenyl protease N-terminal, five membrane helices;PF01435:Peptidase family M48	protein	-10.3462	0.0493696	LC_ASYM < LC_SYM		TRINITY_DN295790_c1_g2_i7	GT15	Carbohydrate Synthesis	-13.5673	6.98e-10	LM_ASYM < LM_SYM
TRINITY_DN289299_c1_g6_i1	PF05362:Lon protease (S16) C-terminal proteolytic domain	protein	-12.4715	0.000361986	LC_ASYM < LC_SYM		TRINITY_DN331202_c3_g1_i34	GT15	Carbohydrate Synthesis	-11.46	1.55e-06	LM_ASYM < LM_SYM
TRINITY_DN311813_c2_g1_i1	PF02338:OTU-like cysteine protease	protein	-11.0689	0.00803462	LC_ASYM < LC_SYM		TRINITY_DN331202_c3_g1_i5	GT15	Carbohydrate Synthesis	-8.38005	0.04	LM_ASYM < LM_SYM
TRINITY_DN313466_c0_g4_i1	PF02190:ATP-dependent protease La (LON) substrate-binding domain	protein	-11.8727	0.00315234	LC_ASYM < LC_SYM		TRINITY_DN321807_c5_g2_i2	GT15	Carbohydrate Synthesis	-9.16282	0.00244	LM_ASYM < LM_SYM
TRINITY_DN313466_c0_g4_i6	PF02190:ATP-dependent protease La (LON) substrate-binding domain	protein	-13.5635	0.000536996	LC_ASYM < LC_SYM		TRINITY_DN303606_c0_g7_i1	GT2	Carbohydrate Synthesis	-13.4577	1.61e-09	LM_ASYM < LM_SYM
TRINITY_DN313466_c0_g4_i7	PF02190:ATP-dependent protease La (LON) substrate-binding domain	protein	-9.01519	0.0100128	LC_ASYM < LC_SYM		TRINITY_DN303606_c0_g7_i2	GT2	Carbohydrate Synthesis	-10.1081	0.000171	LM_ASYM < LM_SYM
TRINITY_DN327431_c2_g3_i1	PF12436:ICP0-binding domain of Ubiquitin-specific protease 7;PF14533:Ubiquitin-specific protease C-terminal	protein	-12.6584	0.000889231	LC_ASYM < LC_SYM		TRINITY_DN301556_c3_g1_i1	GT2	Carbohydrate Synthesis	-14.1139	5.97e-10	LM_ASYM < LM_SYM
							TRINITY_DN301556_c3_g1_i12	GT2	Carbohydrate Synthesis	-14.0732	4.39e-10	LM_ASYM < LM_SYM
							TRINITY_DN301556_c3_g1_i13	GT2	Carbohydrate Synthesis	-13.4644	0.041	LM_ASYM < LM_SYM
							TRINITY_DN301556_c3_g1_i6	GT2	Carbohydrate Synthesis	-13.7919	5.97e-10	LM_ASYM < LM_SYM
							TRINITY_DN292557_c0_g5_i1	GT2	Carbohydrate Synthesis	-12.5587	2.89e-10	LM_ASYM < LM_SYM
							TRINITY_DN281923_c2_g11_i1	GT20	Carbohydrate Synthesis	-8.39627	0.00942	LM_ASYM < LM_SYM
							TRINITY_DN319222_c1_g3_i2	GT20	Carbohydrate Synthesis	-12.1288	5.29e-08	LM_ASYM < LM_SYM
							TRINITY_DN327801_c2_g1_i3	GT20	Carbohydrate Synthesis	-9.58615	0.00351	LM_ASYM < LM_SYM
							TRINITY_DN324676_c2_g1_i11	GT22	Carbohydrate Synthesis	-9.27904	0.00199	LM_ASYM < LM_SYM
							TRINITY_DN324676_c2_g1_i2	GT22	Carbohydrate Synthesis	-8.73261	0.0135	LM_ASYM < LM_SYM
							TRINITY_DN324676_c2_g1_i22	GT22	Carbohydrate Synthesis	-10.003	0.000624444	LM_ASYM < LM_SYM
							TRINITY_DN324676_c2_g1_i23	GT22	Carbohydrate Synthesis	-9.21952	0.00192	LM_ASYM < LM_SYM
							TRINITY_DN324676_c2_g1_i24	GT22	Carbohydrate Synthesis	-7.41761	0.0113	LM_ASYM < LM_SYM
							TRINITY_DN324676_c2_g1_i9	GT22	Carbohydrate Synthesis	-9.82549	0.00187	LM_ASYM < LM_SYM
							TRINITY_DN324676_c2_g1_i18	GT22	Carbohydrate Synthesis	-9.13772	0.00369	LM_ASYM < LM_SYM
							TRINITY_DN324676_c2_g1_i4	GT22	Carbohydrate Synthesis	-8.17685	0.0192	LM_ASYM < LM_SYM
							TRINITY_DN309398_c0_g2_i12	GT22	Carbohydrate Synthesis	-10.2634	0.000131	LM_ASYM < LM_SYM
							TRINITY_DN331004_c5_g3_i4	GT24	Carbohydrate Synthesis	-11.3754	1.61e-06	LM_ASYM < LM_SYM
							TRINITY_DN331004_c5_g3_i5	GT24	Carbohydrate Synthesis	-11.6647	2.22e-07	LM_ASYM < LM_SYM
							TRINITY_DN331004_c5_g3_i6	GT24	Carbohydrate Synthesis	-11.5484	3e-07	LM_ASYM < LM_SYM
							TRINITY_DN331004_c5_g3_i8	GT24	Carbohydrate Synthesis	-11.1088	2.25e-06	LM_ASYM < LM_SYM
							TRINITY_DN331004_c5_g3_i9	GT24	Carbohydrate Synthesis	-11.5019	9.54e-05	LM_ASYM < LM_SYM
							TRINITY_DN327055_c6_g3_i3	GT3	Carbohydrate Synthesis	-10.8858	5.96e-06	LM_ASYM < LM_SYM
							TRINITY_DN327055_c6_g3_i1	GT3	Carbohydrate Synthesis	-10.6558	6.59e-05	LM_ASYM < LM_SYM
							TRINITY_DN310970_c0_g1_i1	GT32	Carbohydrate Synthesis	-11.173	9.78e-06	LM_ASYM < LM_SYM
							TRINITY_DN310970_c0_g1_i4	GT32	Carbohydrate Synthesis	-9.11314	0.00346	LM_ASYM < LM_SYM
							TRINITY_DN310970_c0_g1_i5	GT32	Carbohydrate Synthesis	-13.0554	1.9e-09	LM_ASYM < LM_SYM
							TRINITY_DN298931_c0_g3_i1	GT33	Carbohydrate Synthesis	-12.4055	1.75e-08	LM_ASYM < LM_SYM
							TRINITY_DN298931_c0_g3_i5	GT33	Carbohydrate Synthesis	-8.80804	0.00574	LM_ASYM < LM_SYM
							TRINITY_DN281923_c2_g7_i2	GT34	Carbohydrate Synthesis	-10.9945	5.9e-06	LM_ASYM < LM_SYM
							TRINITY_DN309649_c0_g2_i3	GT39	Carbohydrate Synthesis	-12.5436	8.24e-10	LM_ASYM < LM_SYM
							TRINITY_DN309649_c0_g2_i4	GT39	Carbohydrate Synthesis	-10.5932	2.13e-05	LM_ASYM < LM_SYM
							TRINITY_DN309649_c0_g2_i6	GT39	Carbohydrate Synthesis	-6.43197	0.0353	LM_ASYM < LM_SYM
							TRINITY_DN327158_c7_g1_i1	GT39	Carbohydrate Synthesis	-11.5207	2.6e-09	LM_ASYM < LM_SYM
							TRINITY_DN327158_c7_g1_i3	GT39	Carbohydrate Synthesis	-15.3785	3.23e-10	LM_ASYM < LM_SYM
							TRINITY_DN309649_c0_g2_i7	GT39	Carbohydrate Synthesis	-10.8713	1.12e-05	LM_ASYM < LM_SYM
							TRINITY_DN327807_c1_g2_i1	GT4	Carbohydrate Synthesis	-11.1699	2.16e-05	LM_ASYM < LM_SYM
							TRINITY_DN327807_c1_g2_i13	GT4	Carbohydrate Synthesis	-13.7233	6.86e-10	LM_ASYM < LM_SYM
							TRINITY_DN327807_c1_g2_i14	GT4	Carbohydrate Synthesis	-11.1021	0.043	LM_ASYM < LM_SYM
							TRINITY_DN327807_c1_g2_i2	GT4	Carbohydrate Synthesis	-11.4178	1.62e-06	LM_ASYM < LM_SYM
							TRINITY_DN327904_c7_g3_i7	GT4	Carbohydrate Synthesis	-11.3589	1.97e-08	LM_ASYM < LM_SYM
							TRINITY_DN311594_c2_g1_i13	GT50	Carbohydrate Synthesis	-10.027	0.00301	LM_ASYM < LM_SYM
							TRINITY_DN311594_c2_g1_i4	GT50	Carbohydrate Synthesis	-8.34495	0.00896162	LM_ASYM < LM_SYM
							TRINITY_DN298057_c1_g1_i1	GT57	Carbohydrate Synthesis	-12.1792	6.78e-10	LM_ASYM < LM_SYM
							TRINITY_DN298057_c1_g1_i2	GT57	Carbohydrate Synthesis	-10.6118	2.2e-05	LM_ASYM < LM_SYM
							TRINITY_DN285555_c0_g1_i1	GT58	Carbohydrate Synthesis	-9.28272	0.00205	LM_ASYM < LM_SYM
							TRINITY_DN285555_c0_g1_i10	GT58	Carbohydrate Synthesis	-7.1086	0.00896	LM_ASYM < LM_SYM
							TRINITY_DN285555_c0_g1_i11	GT58	Carbohydrate Synthesis	-9.77433	0.001	LM_ASYM < LM_SYM
							TRINITY_DN285555_c0_g1_i16	GT58	Carbohydrate Synthesis	-8.19286	0.0473	LM_ASYM < LM_SYM
							TRINITY_DN285555_c0_g1_i26	GT58	Carbohydrate Synthesis	-9.42506	0.00302	LM_ASYM < LM_SYM
							TRINITY_DN285555_c0_g1_i32	GT58	Carbohydrate Synthesis	-8.80856	0.00932	LM_ASYM < LM_SYM
							TRINITY_DN285555_c0_g1_i4	GT58	Carbohydrate Synthesis	-9.27745	0.010058	LM_ASYM < LM_SYM
							TRINITY_DN285555_c0_g1_i5	GT58	Carbohydrate Synthesis	-10.7711	6.08e-05	LM_ASYM < LM_SYM
							TRINITY_DN285555_c0_g1_i6	GT58	Carbohydrate Synthesis	-10.2479	0.000731	LM_ASYM < LM_SYM
							TRINITY_DN285555_c0_g1_i7	GT58	Carbohydrate Synthesis	-8.09819	0.0212	LM_ASYM < LM_SYM
							TRINITY_DN285555_c0_g1_i8	GT58	Carbohydrate Synthesis	-11.19	1.54e-05	LM_ASYM < LM_SYM
							TRINITY_DN285555_c0_g1_i17	GT58	Carbohydrate Synthesis	-9.26777	0.0054	LM_ASYM < LM_SYM
							TRINITY_DN285555_c0_g1_i20	GT58	Carbohydrate Synthesis	-10.4005	5.85e-05	LM_ASYM < LM_SYM
							TRINITY_DN285555_c0_g1_i3	GT58	Carbohydrate Synthesis	-8.17625	0.0409922	LM_ASYM < LM_SYM
							TRINITY_DN285555_c0_g1_i30	GT58	Carbohydrate Synthesis	-10.4666	0.000553	LM_ASYM < LM_SYM
							TRINITY_DN285555_c0_g1_i31	GT58	Carbohydrate Synthesis	-9.47503	0.0013	LM_ASYM < LM_SYM
							TRINITY_DN324347_c1_g1_i2	GT62	Carbohydrate Synthesis	-13.9415	4.41e-10	LM_ASYM < LM_SYM
							TRINITY_DN324347_c1_g1_i4	GT62	Carbohydrate Synthesis	-10.9241	5.44e-06	LM_ASYM < LM_SYM
							TRINITY_DN322537_c8_g1_i4	GT8	Carbohydrate Synthesis	-13.1888	1.54e-10	LM_ASYM < LM_SYM
							TRINITY_DN304153_c1_g1_i3	GT8	Carbohydrate Synthesis	-13.4325	3.44e-09	LM_ASYM < LM_SYM
							TRINITY_DN322537_c7_g1_i1	GT8	Carbohydrate Synthesis	-9.68912	1.06e-06	LM_ASYM < LM_SYM
							TRINITY_DN331245_c4_g4_i1	GT90	Carbohydrate Synthesis	-9.0254	0.00511	LM_ASYM < LM_SYM
							TRINITY_DN331245_c4_g4_i2	GT90	Carbohydrate Synthesis	-9.75235	0.00059	LM_ASYM < LM_SYM
							TRINITY_DN331245_c4_g4_i4	GT90	Carbohydrate Synthesis	-9.99613	0.000288	LM_ASYM < LM_SYM
							TRINITY_DN331245_c4_g4_i5	GT90	Carbohydrate Synthesis	-8.96073	0.00326758	LM_ASYM < LM_SYM
							TRINITY_DN301559_c1_g1_i2	GT90	Carbohydrate Synthesis	-15.291	1.6e-10	LM_ASYM < LM_SYM
							TRINITY_DN301559_c1_g1_i7	GT90	Carbohydrate Synthesis	-11.0551	4.68e-07	LM_ASYM < LM_SYM
							TRINITY_DN301559_c1_g1_i9	GT90	Carbohydrate Synthesis	-12.4692	3.44e-08	LM_ASYM < LM_SYM
							TRINITY_DN298196_c1_g1_i16	PF11838:ERAP1-like C-terminal domain;PF17900:Peptidase M1 N-terminal domain	protein	-12.9499	1.61e-08	LM_ASYM < LM_SYM
							TRINITY_DN298196_c1_g1_i4	PF01433:Peptidase family M1 domain;PF17900:Peptidase M1 N-terminal domain	protein	-9.41553	2.83e-05	LM_ASYM < LM_SYM
							TRINITY_DN298196_c1_g1_i6	PF11838:ERAP1-like C-terminal domain;PF01433:Peptidase family M1 domain;PF17900:Peptidase M1 N-terminal domain	protein	-10.4051	4.5e-08	LM_ASYM < LM_SYM
							TRINITY_DN298196_c1_g1_i7	PF17900:Peptidase M1 N-terminal domain	protein	-13.4291	8.46e-10	LM_ASYM < LM_SYM
							TRINITY_DN317060_c0_g1_i1	PF04389:Peptidase family M28	protein	-10.022	2.78e-06	LM_ASYM < LM_SYM
							TRINITY_DN317060_c0_g1_i2	PF04389:Peptidase family M28	protein	-10.6484	4.96e-05	LM_ASYM < LM_SYM
							TRINITY_DN323460_c1_g4_i1	PF12770:CHAT domain;PF03568:Peptidase family C50	protein	-9.93293	0.000504311	LM_ASYM < LM_SYM
							TRINITY_DN277809_c0_g1_i5	PF07910:Peptidase family C78	protein	-13.3577	8.89e-10	LM_ASYM < LM_SYM
							TRINITY_DN295844_c4_g5_i1	PF01546:Peptidase family M20/M25/M40	protein	-12.2486	1.9e-08	LM_ASYM < LM_SYM
							TRINITY_DN321239_c0_g1_i14	PF03051:Peptidase C1-like family	protein	-11.3837	2.06e-09	LM_ASYM < LM_SYM
							TRINITY_DN322439_c1_g1_i6	PF04389:Peptidase family M28	protein	-11.6982	1.55e-07	LM_ASYM < LM_SYM
							TRINITY_DN329577_c0_g5_i4	PF01470:Pyroglutamyl peptidase	protein	-9.2896	0.0052	LM_ASYM < LM_SYM
							TRINITY_DN306649_c0_g1_i17	PF05577:Serine carboxypeptidase S28	protein	-10.2936	0.00012	LM_ASYM < LM_SYM
							TRINITY_DN319820_c1_g3_i5	PF00557:Metallopeptidase family M24	protein	-12.0659	3.59e-08	LM_ASYM < LM_SYM
							TRINITY_DN319820_c1_g3_i8	PF00557:Metallopeptidase family M24	protein	-11.4185	5.75e-07	LM_ASYM < LM_SYM
							TRINITY_DN324327_c1_g1_i1	PF01434:Peptidase family M41	protein	-12.1464	7.4e-08	LM_ASYM < LM_SYM
							TRINITY_DN324327_c1_g1_i2	PF01434:Peptidase family M41	protein	-13.9213	1.28e-10	LM_ASYM < LM_SYM
							TRINITY_DN324327_c1_g1_i9	PF01434:Peptidase family M41	protein	-12.3071	1.13e-09	LM_ASYM < LM_SYM
							TRINITY_DN318093_c1_g2_i13	PF01019:Gamma-glutamyltranspeptidase	protein	-9.27721	0.00403	LM_ASYM < LM_SYM
							TRINITY_DN318093_c1_g2_i16	PF01019:Gamma-glutamyltranspeptidase	protein	-10.4197	0.00162298	LM_ASYM < LM_SYM
							TRINITY_DN318093_c1_g2_i4	PF01019:Gamma-glutamyltranspeptidase	protein	-11.5583	1.26e-06	LM_ASYM < LM_SYM
							TRINITY_DN319552_c2_g1_i24	PF04389:Peptidase family M28;PF04253:Transferrin receptor-like dimerisation domain	protein	-12.0267	1.35e-08	LM_ASYM < LM_SYM
							TRINITY_DN319552_c2_g1_i29	PF04389:Peptidase family M28;PF04253:Transferrin receptor-like dimerisation domain	protein	-9.40925	0.0255	LM_ASYM < LM_SYM
							TRINITY_DN329709_c2_g1_i5	PF03572:Peptidase family S41	protein	-9.52795	0.000897	LM_ASYM < LM_SYM
							TRINITY_DN329709_c2_g1_i7	PF03572:Peptidase family S41	protein	-8.56869	0.044	LM_ASYM < LM_SYM
							TRINITY_DN298196_c1_g1_i2	PF17900:Peptidase M1 N-terminal domain	protein	-11.6645	2.19e-07	LM_ASYM < LM_SYM
							TRINITY_DN313727_c4_g1_i1	PF01828:Peptidase A4 family	protein	-7.04734	0.000308	LM_ASYM < LM_SYM
							TRINITY_DN324263_c5_g2_i9	PF08367:Peptidase M16C associated	protein	-15.8262	5.16e-10	LM_ASYM < LM_SYM
							TRINITY_DN318647_c1_g3_i5	PF13365:Trypsin-like peptidase domain	protein	-10.2797	7.41e-05	LM_ASYM < LM_SYM
							TRINITY_DN328926_c1_g2_i10	PF04450:Peptidase of plants and bacteria	protein	-9.29718	0.00245	LM_ASYM < LM_SYM
							TRINITY_DN328926_c1_g2_i11	PF04450:Peptidase of plants and bacteria	protein	-9.18188	0.00208	LM_ASYM < LM_SYM
							TRINITY_DN328926_c1_g2_i14	PF04450:Peptidase of plants and bacteria	protein	-12.0432	1.08e-07	LM_ASYM < LM_SYM
							TRINITY_DN328926_c1_g2_i5	PF04450:Peptidase of plants and bacteria	protein	-8.66544	0.0129	LM_ASYM < LM_SYM
							TRINITY_DN328926_c1_g2_i6	PF04450:Peptidase of plants and bacteria	protein	-10.53	3.58e-05	LM_ASYM < LM_SYM
							TRINITY_DN330348_c2_g2_i11	PF16188:C-terminal region of peptidase_M24;PF16189:Creatinase/Prolidase N-terminal domain	protein	-8.82148	0.0126	LM_ASYM < LM_SYM
							TRINITY_DN330348_c2_g2_i12	PF16188:C-terminal region of peptidase_M24;PF16189:Creatinase/Prolidase N-terminal domain	protein	-9.50141	0.000965	LM_ASYM < LM_SYM
							TRINITY_DN330348_c2_g2_i16	PF16188:C-terminal region of peptidase_M24;PF16189:Creatinase/Prolidase N-terminal domain	protein	-12.6505	5.73e-07	LM_ASYM < LM_SYM
							TRINITY_DN330348_c2_g2_i17	PF16188:C-terminal region of peptidase_M24	protein	-13.4607	1.15e-09	LM_ASYM < LM_SYM
							TRINITY_DN320329_c0_g2_i1	PF09768:Peptidase M76 family	protein	-10.4737	3.52e-05	LM_ASYM < LM_SYM
							TRINITY_DN322415_c0_g5_i2	PF05903:PPPDE putative peptidase domain;PF08324:PUL domain;PF00085:Thioredoxin	protein	-13.5482	7.08e-10	LM_ASYM < LM_SYM
							TRINITY_DN322415_c0_g5_i4	PF05903:PPPDE putative peptidase domain;PF08324:PUL domain	protein	-11.6001	5.56e-07	LM_ASYM < LM_SYM
							TRINITY_DN276992_c0_g2_i1	PF06703:Microsomal signal peptidase 25 kDa subunit (SPC25)	protein	-8.41956	0.0119	LM_ASYM < LM_SYM
							TRINITY_DN300572_c2_g5_i1	PF00675:Insulinase (Peptidase family M16)	protein	-14.8168	2.15e-10	LM_ASYM < LM_SYM
							TRINITY_DN278134_c0_g2_i1	PF00561:alpha/beta hydrolase fold;PF12146:Serine aminopeptidase, S33	protein	-9.21918	1.71e-06	LM_ASYM < LM_SYM
							TRINITY_DN278134_c0_g2_i2	PF00561:alpha/beta hydrolase fold;PF12146:Serine aminopeptidase, S33	protein	-11.4824	1.32e-06	LM_ASYM < LM_SYM
							TRINITY_DN324708_c2_g5_i3	PF00026:Eukaryotic aspartyl protease	protein	-13.1484	9.01e-08	LM_ASYM < LM_SYM
							TRINITY_DN281678_c0_g1_i1	PF17771:ADAM cysteine-rich domain;PF00200:Disintegrin;PF13688:Metallo-peptidase family M12;PF13574:Metallo-peptidase family M12B Reprolysin-like;PF13583:Metallo-peptidase family M12B Reprolysin-like;PF01421:Reprolysin (M12B) family zinc metalloprotease	protein	-12.763	2.49e-10	LM_ASYM < LM_SYM
							TRINITY_DN281678_c0_g1_i2	PF17771:ADAM cysteine-rich domain;PF00200:Disintegrin;PF13688:Metallo-peptidase family M12;PF13574:Metallo-peptidase family M12B Reprolysin-like;PF13583:Metallo-peptidase family M12B Reprolysin-like;PF01421:Reprolysin (M12B) family zinc metalloprotease	protein	-11.9235	5.07e-08	LM_ASYM < LM_SYM
							TRINITY_DN281678_c0_g1_i3	PF17771:ADAM cysteine-rich domain;PF00200:Disintegrin;PF13688:Metallo-peptidase family M12;PF13574:Metallo-peptidase family M12B Reprolysin-like;PF13583:Metallo-peptidase family M12B Reprolysin-like;PF01421:Reprolysin (M12B) family zinc metalloprotease	protein	-9.79431	0.00179	LM_ASYM < LM_SYM
							TRINITY_DN281678_c0_g1_i4	PF17771:ADAM cysteine-rich domain;PF00200:Disintegrin;PF13688:Metallo-peptidase family M12;PF13574:Metallo-peptidase family M12B Reprolysin-like;PF13583:Metallo-peptidase family M12B Reprolysin-like;PF01421:Reprolysin (M12B) family zinc metalloprotease	protein	-8.80928	7.28e-06	LM_ASYM < LM_SYM
							TRINITY_DN328394_c9_g1_i1	PF00026:Eukaryotic aspartyl protease;PF14543:Xylanase inhibitor N-terminal	protein	-11.065	7.48e-07	LM_ASYM < LM_SYM
							TRINITY_DN329112_c1_g3_i23	PF00574:Clp protease	protein	-11.7817	1.62e-06	LM_ASYM < LM_SYM
							TRINITY_DN329112_c1_g3_i35	PF00574:Clp protease	protein	-10.263	0.000104	LM_ASYM < LM_SYM
							TRINITY_DN283532_c1_g1_i7	PF00026:Eukaryotic aspartyl protease	protein	-10.7924	1.13e-05	LM_ASYM < LM_SYM
							TRINITY_DN289299_c1_g2_i1	PF05362:Lon protease (S16) C-terminal proteolytic domain	protein	-14.3454	4.83e-10	LM_ASYM < LM_SYM
							TRINITY_DN289299_c1_g2_i6	PF05362:Lon protease (S16) C-terminal proteolytic domain	protein	-12.6387	1.54e-10	LM_ASYM < LM_SYM
							TRINITY_DN325199_c1_g1_i20	PF02517:CPBP intramembrane metalloprotease	protein	-13.777	6.58e-10	LM_ASYM < LM_SYM
							TRINITY_DN332663_c9_g1_i1	PF16491:CAAX prenyl protease N-terminal, five membrane helices;PF01435:Peptidase family M48	protein	-11.5293	3e-07	LM_ASYM < LM_SYM
							TRINITY_DN332663_c9_g1_i2	PF16491:CAAX prenyl protease N-terminal, five membrane helices	protein	-10.9423	2.51e-05	LM_ASYM < LM_SYM
							TRINITY_DN313466_c0_g1_i4	PF07728:AAA domain (dynein-related subfamily);PF07726:ATPase family associated with various cellular activities (AAA);PF05362:Lon protease (S16) C-terminal proteolytic domain	protein	-9.62613	0.000724	LM_ASYM < LM_SYM
							TRINITY_DN313466_c0_g1_i5	PF07728:AAA domain (dynein-related subfamily);PF07726:ATPase family associated with various cellular activities (AAA);PF05362:Lon protease (S16) C-terminal proteolytic domain	protein	-12.4993	1.14e-08	LM_ASYM < LM_SYM
							TRINITY_DN311813_c2_g1_i9	PF02338:OTU-like cysteine protease	protein	-9.0152	0.00318499	LM_ASYM < LM_SYM
							TRINITY_DN315786_c1_g2_i3	PF12436:ICP0-binding domain of Ubiquitin-specific protease 7;PF00443:Ubiquitin carboxyl-terminal hydrolase;PF14533:Ubiquitin-specific protease C-terminal	protein	-12.6779	4.08e-09	LM_ASYM < LM_SYM
							TRINITY_DN315786_c1_g2_i4	PF12436:ICP0-binding domain of Ubiquitin-specific protease 7;PF00443:Ubiquitin carboxyl-terminal hydrolase	protein	-9.15787	0.00223	LM_ASYM < LM_SYM
							TRINITY_DN328260_c1_g2_i1	PF13650:Aspartate protease;PF09668:Aspartyl protease;PF13975:gag-polyprotein putative aspartyl protease	protein	-12.34	3.44e-10	LM_ASYM < LM_SYM
							TRINITY_DN328260_c1_g2_i2	PF13650:Aspartate protease;PF09668:Aspartyl protease;PF13975:gag-polyprotein putative aspartyl protease	protein	-10.8316	9.27e-06	LM_ASYM < LM_SYM
							TRINITY_DN309746_c0_g4_i1	PF00814:Glycoprotease family	protein	-11.9193	2.1e-07	LM_ASYM < LM_SYM
							TRINITY_DN309746_c0_g4_i2	PF00814:Glycoprotease family	protein	-10.9118	6.26e-05	LM_ASYM < LM_SYM
							TRINITY_DN331115_c3_g2_i1	PF18323:Cop9 signalosome subunit 5 C-terminal domain;PF01398:JAB1/Mov34/MPN/PAD-1 ubiquitin protease	protein	-11.4529	4.79e-07	LM_ASYM < LM_SYM
							TRINITY_DN306949_c4_g2_i1	PF00026:Eukaryotic aspartyl protease;PF14541:Xylanase inhibitor C-terminal	protein	-13.267	1.1e-09	LM_ASYM < LM_SYM
							TRINITY_DN299415_c3_g1_i2	CBM1	Carbohydrate Binding Module	-9.40232	0.000325	LM_ASYM < LM_SYM
							TRINITY_DN293911_c0_g1_i3	CBM1	Carbohydrate Binding Module	-13.7635	1.97e-10	LM_ASYM < LM_SYM
							TRINITY_DN289437_c0_g2_i1	CBM1	Carbohydrate Binding Module	-11.4031	2.01e-05	LM_ASYM < LM_SYM
							TRINITY_DN289437_c0_g2_i2	CBM1	Carbohydrate Binding Module	-10.112	0.000351	LM_ASYM < LM_SYM
							TRINITY_DN289437_c0_g2_i4	CBM1	Carbohydrate Binding Module	-8.83462	0.0188738	LM_ASYM < LM_SYM
							TRINITY_DN289437_c0_g2_i5	CBM1	Carbohydrate Binding Module	-12.9274	2.56e-09	LM_ASYM < LM_SYM
							TRINITY_DN305345_c2_g2_i5	CBM1	Carbohydrate Binding Module	-8.49263	0.0359097	LM_ASYM < LM_SYM
							TRINITY_DN305345_c2_g2_i8	CBM1	Carbohydrate Binding Module	-10.0434	0.000183	LM_ASYM < LM_SYM
							TRINITY_DN330388_c0_g1_i20	CBM1	Carbohydrate Binding Module	-12.4968	0.0466	LM_ASYM < LM_SYM
							TRINITY_DN330388_c0_g1_i22	CBM1	Carbohydrate Binding Module	-13.5303	0.00181	LM_ASYM < LM_SYM
							TRINITY_DN287867_c1_g1_i8	CBM18	Carbohydrate Binding Module	-12.681	5.54e-09	LM_ASYM < LM_SYM
							TRINITY_DN328222_c3_g2_i11	CBM18	Carbohydrate Binding Module	-11.36	5.63e-06	LM_ASYM < LM_SYM
							TRINITY_DN330708_c3_g2_i2	CBM18	Carbohydrate Binding Module	-12.3647	1.69e-08	LM_ASYM < LM_SYM
							TRINITY_DN315092_c2_g1_i11	CBM20	Carbohydrate Binding Module	-9.06781	0.0023634	LM_ASYM < LM_SYM
							TRINITY_DN315092_c2_g1_i5	CBM20	Carbohydrate Binding Module	-12.3234	4.35e-06	LM_ASYM < LM_SYM
							TRINITY_DN332615_c13_g1_i1	CBM48	Carbohydrate Binding Module	-10.6712	2.2e-05	LM_ASYM < LM_SYM
							TRINITY_DN332615_c13_g1_i2	CBM48	Carbohydrate Binding Module	-11.2715	1.02e-06	LM_ASYM < LM_SYM
							TRINITY_DN332615_c13_g1_i5	CBM48	Carbohydrate Binding Module	-12.0271	2.13e-10	LM_ASYM < LM_SYM
							TRINITY_DN332615_c13_g1_i7	CBM48	Carbohydrate Binding Module	-9.95337	0.000715	LM_ASYM < LM_SYM
							TRINITY_DN328754_c5_g1_i13	GT5	Carbohydrate Synthesis	-8.94169	1.34e-05	LM_ASYM < LM_SYM

## Sheet: TableS7
Supplementary Table S7. KEGG annotations of differentially expressed fungal transcripts between Pinus contorta needles that were asymptomatic (ASYM) and symptomatic (SYM) of Lophodermella concolor (LC) and L. montivaga (LM)
LC_ASYM_vs._LC_SYM							LM_ASYM_vs._LM_SYM
LC_ASYM			LC_SYM				LM_ASYM			LM_SYM
KEGG annotations	KO_count	Transcript	KEGG annotations	KO_count	Transcript		KEGG annotations	KO_count	Transcript	KEGG annotations	KO_count	Transcript
None	0	0	01110 Biosynthesis of secondary metabolites	136	254		None	0	0	01110 Biosynthesis of secondary metabolites	148	468
			Metabolism of terpenoids and polyketides							Metabolism of terpenoids and polyketides
			00900 Terpenoid backbone biosynthesis	6	10					00900 Terpenoid backbone biosynthesis	10	23
			00909 Sesquiterpenoid and triterpenoid biosynthesis	1	1					00906 Carotenoid biosynthesis	2	4
			00906 Carotenoid biosynthesis	2	4					00981 Insect hormone biosynthesis	1	2
			00981 Insect hormone biosynthesis	1	3					00903 Limonene and pinene degradation	1	2
			00903 Limonene and pinene degradation	1	3					00281 Geraniol degradation	1	3
			00281 Geraniol degradation	1	1					Biosynthesis of other secondary metabolites
			Biosynthesis of other secondary metabolites							00940 Phenylpropanoid biosynthesis	4	26
			00940 Phenylpropanoid biosynthesis	3	11					00901 Indole alkaloid biosynthesis	1	4
			00950 Isoquinoline alkaloid biosynthesis	3	10					00950 Isoquinoline alkaloid biosynthesis	6	29
			00960 Tropane, piperidine and pyridine alkaloid biosynthesis	3	10					00960 Tropane, piperidine and pyridine alkaloid biosynthesis	3	18
			00232 Caffeine metabolism	1	2					00232 Caffeine metabolism	2	4
			00965 Betalain biosynthesis	1	2					00965 Betalain biosynthesis	2	10
			00966 Glucosinolate biosynthesis	1	4					00311 Penicillin and cephalosporin biosynthesis	1	1
			0032 Carbapenem biosynthesis	2	2					00261 Monobactam biosynthesis	2	12
			00261 Monobactam biosynthesis	2	2					00521 Streptomycin biosynthesis	2	25
			00521 Streptomycin biosynthesis	2	5					00524 Neomycin, kanamycin and gentamicin biosynthesis	1	13
			00524 Neomycin, kanamycin and gentamicin biosynthesis	1	2					00401 Novobiocin biosynthesis	1	12
			00401 Novobiocin biosynthesis	1	2					00405 Phenazine biosynthesis	1	1
			00333 Prodigiosin biosynthesis	2	5					00333 Prodigiosin biosynthesis	1	4
			00254 Aflatoxin biosynthesis	1	1					00254 Aflatoxin biosynthesis	1	1
			Xenobiotics biodegradation and metabolism							Xenobiotics biodegradation and metabolism
			00362 Benzoate degradation	2	2					00362 Benzoate degradation	3	7
			00627 Aminobenzoate degradation	4	13					00627 Aminobenzoate degradation	6	23
			00364 Fluorobenzoate degradation	2	2					00625 Chloroalkane and chloroalkene degradation	4	9
			00625 Chloroalkane and chloroalkene degradation	4	9					00361 Chlorocyclohexane and chlorobenzene degradation	2	4
			00361 Chlorocyclohexane and chlorobenzene degradation	3	3					00623 Toluene degradation	1	2
			00623 Toluene degradation	3	4					00643 Styrene degradation	3	25
			00643 Styrene degradation	4	16					Atrazine degradation	1	6
			00930 Caprolactam degradation	3	6					00930 Caprolactam degradation	3	17
			00621 Dioxin degradation	1	7					00621 Dioxin degradation	1	6
			00626 Naphthalene degradation	2	10					00626 Naphthalene degradation	2	8
			00624 Polycyclic aromatic hydrocarbon degradation	1	7					00624 Polycyclic aromatic hydrocarbon degradation	1	6
			00980 Metabolism of xenobiotics by cytochrome P450	3	11					00980 Metabolism of xenobiotics by cytochrome P450	3	10
			00982 Drug metabolism - cytochrome P450	2	10					00982 Drug metabolism - cytochrome P450	5	16
			00983 Drug metabolism - other enzymes	5	15					00983 Drug metabolism - other enzymes	7	22

## Sheet: TableS8
Supplementary Table S8. GO annotations of differentially expressed fungal transcripts between Pinus contorta needles that were asymptomatic (ASYM) and symptomatic (SYM) of Lophodermella concolor (LC) and L. montivaga (LM)
GO	LM_SYM vs. LM_ASYM		LC_SYM vs. LC_ASYM		LM_SYM vs. LC_SYM
	LM_SYM	LM_ASYM	LC_SYM	LC_ASYM	LM_SYM	LC_SYM
Biological Processes	5232	2	2158	0	3521	2647
Cellular Components	146	0	49	0	94	66
Molecular Functions	710	0	246	0	419	331

## Sheet: TableS9
Supplementary Table S9. PRGdb annotations of differentially expressed plant transcripts between Pinus contorta needles that were asymptomatic (ASYM) and symptomatic (SYM) of Lophodermella concolor (LC) and L. montivaga (LM)
LC_ASYM vs. LC_SYM											LM_ASYM vs. LM_SYM
LC_ASYM					LC_SYM						LM_ASYM					LM_SYM
Trinity_isoform	PRGdb Gene Name	Domain	Species	Class	Trinity_isoform	PRGdb Gene Name	Domain	Species	Class		Trinity_isoform	PRGdb Gene Name	Domain	Species	Class	Trinity_isoform	PRGdb Gene Name	Domain	Species	Class
TRINITY_DN295056_c4_g1_i1	295167_OPUNC05G25400.1	TM, Kinase	Oryza punctata	KIN	TRINITY_DN287985_c7_g1_i7	2121971_29982.m000218	TM, Kinase	Ricinus communis	KIN		TRINITY_DN327718_c1_g1_i9	2110801_Pp3c4_23480V3.5.p	TM, Kinase	Physcomitrella patens	KIN	TRINITY_DN300060_c3_g9_i7	161449_Xa5	None	Oryza sativa Indica Group	Others
TRINITY_DN297892_c1_g1_i7	2143973_Thecc1EG026703t1	NBS, CC, TM	Theobroma cacao	CN	TRINITY_DN318993_c0_g1_i13	2165672_VIT_13s0067g02030.t01	LRR, Kinase, TM	Vitis vinifera	RLK		TRINITY_DN312841_c0_g1_i3	211298_AT1G33250.1	TM, LRR	Arabidopsis thaliana	RLP	TRINITY_DN322920_c2_g3_i2	2111550_Pp3c1_23810V3.5.p	TM, Kinase	Physcomitrella patens	KIN
TRINITY_DN311910_c0_g1_i8	220042_Bo01390s020.1	TM, Kinase	Brassica oleraceae	KIN	TRINITY_DN317341_c1_g1_i8	2169374_AC230011.2_FGP002	NBS, LRR, TM	Zea mays	NL		TRINITY_DN332135_c2_g2_i8	2113160_Pp3c9_3020V3.3.p	TM	Physcomitrella patens	TRAN	TRINITY_DN322920_c2_g3_i3	2111550_Pp3c1_23810V3.5.p	TM, Kinase	Physcomitrella patens	KIN
TRINITY_DN312007_c0_g1_i8	2101569_37796	NBS, TM	Ostreococcus lucimarinus	N	TRINITY_DN300060_c3_g6_i4	161449_Xa5	None	Oryza sativa Indica Group	Others		TRINITY_DN317104_c1_g1_i11	2118666_Prupe.6G141700.1.p	Kinase	Prunus persica	KIN	TRINITY_DN289035_c0_g1_i4	21403_EMT03839	CC, TM, Kinase	Aegilops tauschii	CK
TRINITY_DN312711_c3_g1_i5	252315_Kalax.0019s0068.2.p	TM, Kinase	Kalanchoe marnieriana	KIN	TRINITY_DN302437_c0_g2_i6	23957_evm_27.model.AmTr_v1.0_scaffold00002.359	NBS, TM	Amborella trichopoda	N		TRINITY_DN326067_c0_g1_i1	2126077_SapurV1A.1546s0040.1.p	NBS, CC, LRR, TM	Salix purpurea	CNL	TRINITY_DN321104_c0_g2_i8	2144461_Traes_3DL_D3A6BBA9A.1	LRR	Triticum aestivum	L
TRINITY_DN316284_c3_g2_i6	271508_Migut.I00566.1.p	Kinase	Prunus persica	KIN	TRINITY_DN312711_c3_g1_i10	252315_Kalax.0019s0068.2.p	TM, Kinase	Kalanchoe marnieriana	KIN		TRINITY_DN316497_c1_g1_i14	2126539_EFJ26072	CC, TM, Kinase	Selaginella moellendorffii	CK	TRINITY_DN314105_c0_g2_i2	2173701_DCAR_006660	CC, Kinase	Daucus carota	CK
TRINITY_DN316314_c0_g2_i1	2174318_DCAR_025158	CC, NBS, TM	Daucus carota	CN	TRINITY_DN327784_c0_g4_i1	270574_99058	TM, LRR	Micromonas	RLP		TRINITY_DN314186_c0_g1_i11	2141379_Spipo7G0007500	TM, Kinase	Spirodela polyrhiza	KIN	TRINITY_DN280246_c3_g1_i1	2175807_maker_scaffold23795_snap_gene_0_12_mRNA_1	TM, Kinase	Solanum commersonii	KIN
TRINITY_DN318496_c6_g1_i14	2141987_Thecc1EG030191t1	TM, LRR	Theobroma cacao	RLP							TRINITY_DN318496_c6_g1_i5	2141987_Thecc1EG030191t1	TM, LRR	Theobroma cacao	RLP	TRINITY_DN321699_c3_g1_i2	260037_MDP0000282499	TM, Kinase	Malus domestica	KIN
TRINITY_DN319429_c3_g3_i1	2174056_DCAR_029810	TM, Kinase	Daucus carota	KIN							TRINITY_DN314457_c2_g1_i4	2142312_Thecc1EG036312t1	TM, Kinase	Theobroma cacao	KIN	TRINITY_DN322404_c7_g4_i8	260088_MDP0000302027	CC, TM, Kinase	Malus domestica	CK
TRINITY_DN322828_c4_g2_i1	258725_MDP0000312874	LRR, TM	Malus domestica	RLP							TRINITY_DN297892_c1_g1_i4	2143973_Thecc1EG026703t1	NBS, CC, TM	Theobroma cacao	CN	TRINITY_DN322462_c1_g2_i3	266982_Medtr8g023445.1	LRR, TM	Medicago truncatula	RLP
TRINITY_DN326218_c4_g1_i1	283491_BGIOSGA033602-PA	LRR, TM	Oryza sativa Indica Group	RLP							TRINITY_DN330350_c2_g1_i17	2157536_Traes_2BS_47E2D6444.3	TM, Kinase	Triticum aestivum	KIN	TRINITY_DN325045_c6_g1_i1	270829_50694	LRR	Micromonas pusilla	L
TRINITY_DN327185_c2_g5_i2	292065_ONIVA06G08300.1	TM, Kinase	Oryza nivara	KIN							TRINITY_DN300137_c5_g2_i2	2158771_Traes_5DL_B89CD8432.2	NBS, TM	Triticum aestivum	N	TRINITY_DN325045_c6_g1_i10	270829_50694	LRR	Micromonas pusilla	L
TRINITY_DN327568_c11_g1_i5	2156952_Traes_6DL_7662129AC.1	CC, TM, Kinase	Triticum aestivum	CK							TRINITY_DN318083_c1_g1_i10	2167379_GRMZM2G311328_P01	TM, Kinase	Zea mays	KIN	TRINITY_DN325045_c6_g1_i11	270829_50694	LRR	Micromonas pusilla	L
TRINITY_DN328994_c2_g1_i11	291397_ONIVA09G01460.4	LRR, Kinase, TM	Oryza nivara	RLK							TRINITY_DN316547_c2_g2_i3	228716_Eucgr.I00321.3.p	NBS	Eucalyptus grandis	N	TRINITY_DN325045_c6_g1_i14	270829_50694	LRR	Micromonas pusilla	L
TRINITY_DN332422_c2_g1_i1	24380_evm_27.model.AmTr_v1.0_scaffold00013.263	TM, Kinase	Amborella trichopoda	KIN							TRINITY_DN302690_c0_g1_i1	236145_mrna13099.1-v1.0-hybrid	NBS, CC, LRR, TM	Fragaria vesca	CNL	TRINITY_DN312915_c0_g1_i8	288863_OMERI03G01250.1	TM, Kinase	Oryza meridionales	KIN
											TRINITY_DN332213_c5_g3_i19	236248_mrna26650.1-v1.0-hybrid	CC, LRR	Fragaria vesca	CL	TRINITY_DN323472_c5_g2_i3	295167_OPUNC05G25400.1	TM, Kinase	Oryza punctata	KIN
											TRINITY_DN332213_c5_g3_i3	236248_mrna26650.1-v1.0-hybrid	CC, LRR	Fragaria vesca	CL
											TRINITY_DN305565_c0_g1_i11	23975_evm_27.model.AmTr_v1.0_scaffold00159.5	TM, LRR	Amborella trichopoda	RLP
											TRINITY_DN325875_c1_g1_i3	24194_evm_27.model.AmTr_v1.0_scaffold00175.16	TM, Kinase	Amborella trichopoda	KIN
											TRINITY_DN327923_c0_g1_i5	24225_evm_27.model.AmTr_v1.0_scaffold00036.71	Kinase	Amborella trichopoda	KIN
											TRINITY_DN309777_c0_g1_i14	244043_Gorai.002G080700.4	TM, Kinase	Gossypium raimondii	KIN
											TRINITY_DN324089_c0_g2_i5	24429_evm_27.model.AmTr_v1.0_scaffold00004.128	CC, TM, Kinase	Amborella trichopoda	CK
											TRINITY_DN319984_c0_g2_i11	24954_Aco001151.1	NBS, TM	Ananas comosus	N
											TRINITY_DN295279_c0_g1_i6	255571_LPERR09G04070.2	NBS, CC, LRR, TM	Leersia perrieri	CNL
											TRINITY_DN323057_c0_g2_i3	256133_Lus10018308	NBS, TM, LRR	Linum usitatissimum	NL
											TRINITY_DN329373_c2_g6_i5	256554_Lus10002966	TM, Kinase	Linum usitatissimum	KIN
											TRINITY_DN326870_c0_g1_i7	25675_Aco003435.1	LRR, Kinase, TM	Ananas comosus	RLK
											TRINITY_DN316713_c5_g1_i4	258909_MDP0000256746	TM, LRR	Malus domestica	RLP
											TRINITY_DN328953_c5_g1_i1	259084_MDP0000280399	LRR, TM	Malus domestica	RLP
											TRINITY_DN297053_c0_g2_i2	259545_MDP0000267318	TM, Kinase, LRR	Malus domestica	RLK
											TRINITY_DN314713_c5_g3_i1	260167_MDP0000265371	TM, Kinase	Malus domestica	KIN
											TRINITY_DN309109_c4_g1_i12	262008_MDP0000275440	TM, Kinase	Malus domestica	KIN
											TRINITY_DN279301_c0_g1_i1	269964_Medtr6g015455.1	NBS, CC, TM, TIR, LRR	Medicago truncatula	CTNL
											TRINITY_DN312056_c2_g1_i8	273634_GSMUA_Achr4P15370_001	Kinase	Musa acuminata	KIN
											TRINITY_DN329776_c1_g2_i5	283707_BGIOSGA022935-PA	CC, TM, Kinase	Oryza sativa Indica Group	CK
											TRINITY_DN296991_c0_g3_i1	284416_BGIOSGA018486-PA	TM, Kinase	Oryza sativa Indica Group	KIN
											TRINITY_DN317547_c0_g1_i16	285234_BGIOSGA035510-PA	CC, NBS, TM	Oryza sativa Indica Group	CN
											TRINITY_DN311910_c0_g2_i5	2855_EMT14464	TM, Kinase	Aegilops tauschii	KIN
											TRINITY_DN327124_c1_g1_i5	286320_KN539463.1_FGP012	TM, Kinase	Oryza longistaminata	KIN
											TRINITY_DN321631_c1_g3_i6	289407_OMERI09G04140.1	TM, Kinase	Oryza meridionalis	KIN

## Sheet: TableS10
Supplementary Table S10. KEGG annotations of differentially expressed plant transcripts between Pinus contorta needles that were asymptomatic (ASYM) and symptomatic (SYM) of Lophodermella concolor (LC) and L. montivaga (LM)
LC_ASYM_vs._LC_SYM							LM_ASYM_vs._LM_SYM
LC_ASYM			LC_SYM				LM_ASYM			LM_SYM
KEGG annotations	KO_count	Transcript	KEGG annotations	KO_count	Transcript		KEGG annotations	KO_count	Transcript	KEGG annotations	KO_count	Transcript
Biosynthesis of secondary metabolites	11	11	Biosynthesis of secondary metabolites	5	11		Biosynthesis of secondary metabolites	18	19	Biosynthesis of secondary metabolites	5	8
Metabolism of terpenoids and polyketides	1	1	Biosynthesis of other secondary metabolites				Biosynthesis of other secondary metabolites			ABC transporters	1	1
Biosynthesis of other secondary metabolites			Phenylpropanoid biosynthesis	1	1		Isoquinoline alkaloid biosynthesis	1	1	Signal transduction
Phenylpropanoid biosynthesis	1	1	Stilbenoid, diarylheptanoid and gingerol biosynthesis	1	1		Flavonoid biosynthesis	1	1	Hippo signaling pathway	1	1
Monobactam biosynthesis	1	1	Flavonoid biosynthesis	1	1		Indole alkaloid biosynthesis	1	1	Phosphatidylinositol signaling pathway	1	1
Streptomycin biosynthesis	1	1	Xenobiotics biodegradation and metabolism				Betalain biosynthesis	1	1	Sphingolipid signaling pathway	1	4
Plant-pathogen interaction	1	1	Metabolism of xenobiotics by cytochrome P450	1	1		Xenobiotics biodegradation and metabolism			PI3K-Akt signaling pathway	1	4
Signal transduction			Drug metabolism - cytochrome P450	1	1		Chloroalkane and chloroalkene degradation	1	1	AMPK signaling pathway	1	4
Phospholipase D signaling pathway	1	1	Drug metabolism - other enzymes	2	2		Naphthalene degradation	1	1
Plant hormone signal transduction	2	2	Plant-pathogen interaction	1	1		Metabolism of xenobiotics by cytochrome P450	1	1
MAPK signaling pathway	3	3	Signal transduction				Drug metabolism - cytochrome P450	1	1
Ras signaling pathway	1	1	Hippo signaling pathway	1	2		Signal transduction
cAMP signaling pathway	1	1	Plant hormone signal transduction	1	1		Two-component system	1	2
Sphingolipid signaling pathway	1	1	MAPK signaling pathway	1	1		MAPK signaling pathway	4	4
			PI3K-Akt signaling pathway	1	2		Plant hormone signal transduction	5	6
			AMPK signaling pathway	1	2		PI3K-Akt signaling pathway	1	1
			Sphingolipid signaling pathway	1	2		AMPK signaling pathway	1	1
							Sphingolipid signaling pathway	1	1
							Phospholipase D signaling pathway	1	1

[truncated: 2 more sheets: TableS11, TableS12]
